# Supplementary material for: ZFP36L2 suppresses mTORc1 through a P53-dependent pathway to prevent peripartum cardiomyopathy in mice
Source: J Clin Invest. 2022 May 16;132(10):e154491. doi: 10.1172/JCI154491 (PMC9106345; doi:10.1172/JCI154491)
Supplement: Supplemental table 1 [file jci-132-154491-s144.xlsx]

## Sheet: Gene-level Results
Ensembl Gene ID	Gene Symbol	Num Aggregated Transcripts	log2 mean observed TPMs	aggregated p-value	adjusted p-value	number of sig. transcripts	direction of sig. transcripts
ENSRNOG00000008519.7	RGD1309079	1	0.254248	0	0	1	up
ENSRNOG00000001592.6	Cct8	1	0.733918	0	0	1	up
ENSRNOG00000003357.4	Col3a1	1	1.79315	0	0	1	up
ENSRNOG00000011745.4	Psma1	1	0.646597	0	0	1	up
ENSRNOG00000020412.7	Sf3b2	1	0.279445	0	0	1	up
ENSRNOG00000024470.5	Lman1	2	0.296629	0	0	2	up
ENSRNOG00000048320.2	Ndufa11	1	0.541297	0	0	1	up
ENSRNOG00000045860.2	U2af1	1	0.166651	0	0	1	up
ENSRNOG00000017956.4	Golga7	1	0.147228	0	0	1	up
ENSRNOG00000010079.6	Car3	1	2.47412	0	0	1	down
ENSRNOG00000028274.5	Myrf	1	0.165556	0	0	1	up
ENSRNOG00000008749.7	Col5a1	2	0.395688	0	0	2	up
ENSRNOG00000019943.5	Slc7a6	1	0.0755108	0	0	1	up
ENSRNOG00000016831.6	Serpinh1	2	5.56988	0	0	2	up
ENSRNOG00000047374.2	Gnas	2	0.923367	0	0	2	up
ENSRNOG00000003524.4	Lrrc59	1	0.371779	0	0	1	up
ENSRNOG00000007967.7	Sdhb	1	0.23392	0	0	1	up
ENSRNOG00000016207.4	Galnt1	1	0.135407	0	0	1	down
ENSRNOG00000004992.7	Rab1a	3	0.59148	0	0	2	up
ENSRNOG00000048981.1	Ahsa1	1	0.738157	0	0	1	up
ENSRNOG00000042526.2	Wfdc6a	1	0.18369	0	0	1	up
ENSRNOG00000006444.6	Fkbp4	1	0.371575	0	0	1	up
ENSRNOG00000008364.6	Cat	1	0.106667	0	0	1	down
ENSRNOG00000018345.6	Abce1	1	0.304279	0	0	1	up
ENSRNOG00000058898.1	Nedd4	2	1.04467	0	0	2	up
ENSRNOG00000016433.6	Prrc1	1	0.0940178	0	0	1	up
ENSRNOG00000002935.6	Ankrd40	1	0.0951992	0	0	1	up
ENSRNOG00000007901.6	Tmed10	1	0.801869	0	0	1	up
ENSRNOG00000058412.1	Morf4l1	1	0.935339	0	0	1	up
ENSRNOG00000007842.7	Aup1	1	0.123065	0	0	1	up
ENSRNOG00000049951.2	Tmem151a	1	0.12612	0	0	1	up
ENSRNOG00000020016.3	Lamtor1	1	0.120854	0	0	1	up
ENSRNOG00000012623.5	Arf4	1	0.909238	0	0	1	up
ENSRNOG00000042720.3	Mrpl28	1	0.19726	0	0	1	up
ENSRNOG00000012192.7	Znf740	1	0.0504286	0	0	1	up
ENSRNOG00000001766.7	Tfrc	1	0.101555	0	0	1	up
ENSRNOG00000024410.4	Blvrb	1	0.287831	0	0	1	up
ENSRNOG00000018770.3	Pmaip1	1	0.104536	0	0	1	up
ENSRNOG00000021316.4	Tmem98	1	0.227212	0	0	1	up
ENSRNOG00000048843.2	Tsfm	1	0.0964938	0	0	1	up
ENSRNOG00000012524.6	Zfp91	1	0.120282	0	0	1	up
ENSRNOG00000014201.7	Manf	1	0.3216	0	0	1	up
ENSRNOG00000008812.6	Tmem214	1	0.0530978	0	0	1	up
ENSRNOG00000048682.2	Zwint	1	0.159962	0	0	1	up
ENSRNOG00000023344.3	Rpl23a	1	4.73532	0	0	1	up
ENSRNOG00000011849.6	Ndufs1	1	0.17437	0	0	1	up
ENSRNOG00000020047.6	Tut1	1	0.0617874	0	0	1	up
ENSRNOG00000015079.7	Ddost	1	0.503746	0	0	1	up
ENSRNOG00000017932.3	St3gal2	1	0.0570131	0	0	1	up
ENSRNOG00000008374.6	Nipsnap1	1	0.0827909	0	0	1	up
ENSRNOG00000014297.3	Sdc4	1	0.368617	0	0	1	up
ENSRNOG00000008336.6	Tnfrsf11b	1	0.0310278	0	0	1	up
ENSRNOG00000018117.6	Ndufv1	1	0.378072	0	0	1	up
ENSRNOG00000001815.6	Eif4a2	2	0.456792	0	0	2	up
ENSRNOG00000018091.6	Gdi2	1	0.518733	0	0	1	up
ENSRNOG00000017469.6	Anxa1	1	2.42535	0	0	1	up
ENSRNOG00000008676.6	Emp1	2	0.329267	0	0	2	up
ENSRNOG00000011057.7	Mfn1	2	0.0589937	0	0	2	up
ENSRNOG00000002871.6	Rbm25l1	1	0.133017	0	0	1	up
ENSRNOG00000004612.4	Ppp1cb	1	0.407908	0	0	1	up
ENSRNOG00000052279.1	Mrpl53	1	0.185124	0	0	1	up
ENSRNOG00000001030.8	Tsc22d1	2	0.215694	0	0	2	up
ENSRNOG00000053468.1	Tuba1b	1	2.3792	0	0	1	up
ENSRNOG00000032635.3	LOC108348142	1	4.87252	0	0	1	up
ENSRNOG00000060538.1	Cdc42se1	1	0.0776855	0	0	1	up
ENSRNOG00000018676.5	RGD1562987	1	0.169376	0	0	1	up
ENSRNOG00000001253.6	Eif3b	1	0.265284	0	0	1	up
ENSRNOG00000015630.5	Cct7	1	0.850812	0	0	1	up
ENSRNOG00000018977.5	Ap3d1	1	0.0888902	0	0	1	up
ENSRNOG00000018646.6	Hbegf	1	0.0589264	0	0	1	up
ENSRNOG00000021882.6	Tmed9	1	0.381826	0	0	1	up
ENSRNOG00000018752.7	Clcf1	1	0.0399851	0	0	1	up
ENSRNOG00000015703.6	Hypk	1	0.393886	0	0	1	up
ENSRNOG00000011884.6	Golga2	2	0.0492242	0	0	2	up
ENSRNOG00000011366.7	Pigs	1	0.109334	0	0	1	up
ENSRNOG00000019525.6	Hspa9	1	0.652529	0	0	1	up
ENSRNOG00000051816.1	Tigar	1	0.0610482	0	0	1	up
ENSRNOG00000039528.3	Fam32a	1	0.12409	0	0	1	up
ENSRNOG00000014462.4	Fnta	1	0.176736	0	0	1	up
ENSRNOG00000026260.6	Rpl11	3	3.012	0	0	3	up
ENSRNOG00000054352.1	Atp6ap1	1	0.306604	0	0	1	up
ENSRNOG00000028105.5	Hars	1	0.199693	0	0	1	up
ENSRNOG00000045655.2	LOC103690005	1	0.107561	0	0	1	up
ENSRNOG00000019981.6	Sdf4	1	0.148151	0	0	1	up
ENSRNOG00000002301.6	Uso1	1	0.110439	0	0	1	up
ENSRNOG00000005105.5	Sun3	1	0.0361643	0	0	1	up
ENSRNOG00000010084.6	Ythdf3	1	0.0822129	0	0	1	up
ENSRNOG00000057676.1	Polr2m	3	0.235871	0	0	3	up
ENSRNOG00000009934.4	Emc3	1	0.24209	0	0	1	up
ENSRNOG00000018164.6	Spcs2	1	0.111047	0	0	1	up
ENSRNOG00000018225.7	Tp53inp2	1	0.0897477	0	0	1	up
ENSRNOG00000002100.6	LOC108348180	2	0.139402	0	0	2	up
ENSRNOG00000015597.5	LOC100125364	1	0.0410867	0	0	1	up
ENSRNOG00000001833.6	Mcm4	1	0.179608	0	0	1	up
ENSRNOG00000008283.7	B4galt5	2	0.36909	0	0	2	up
ENSRNOG00000003970.6	Tnpo2	1	0.0986072	0	0	1	up
ENSRNOG00000006868.4	Ube2z	1	0.0918274	0	0	1	up
ENSRNOG00000017191.6	Trim5	3	0.110649	0	0	2	up
ENSRNOG00000002705.4	Vps4b	1	0.157835	0	0	1	up
ENSRNOG00000000340.7	Rtraf	2	0.403354	0	0	1	up
ENSRNOG00000019834.6	Hsp90ab1	2	5.06427	0	0	2	up
ENSRNOG00000019813.7	Ppp4c	1	0.207481	0	0	1	up
ENSRNOG00000004063.7	Sh3pxd2b	2	0.0941629	0	0	2	up
ENSRNOG00000028717.5	Ndufb7	1	0.60959	0	0	1	up
ENSRNOG00000019996.5	Slc16a1	1	0.0863244	0	0	1	down
ENSRNOG00000060229.1	Arf1	1	0.771007	0	0	1	up
ENSRNOG00000027326.5	Tada2b	1	0.0220558	0	0	1	up
ENSRNOG00000019666.7	Ubxn1	1	0.281901	0	0	1	up
ENSRNOG00000056207.1	Capza2	1	0.305132	0	0	1	up
ENSRNOG00000019145.5	Kdm2a	1	0.0411593	0	0	1	up
ENSRNOG00000024929.5	Nudcd1	1	0.0521229	0	0	1	up
ENSRNOG00000001170.4	Cox6a1	1	1.59205	0	0	1	up
ENSRNOG00000037580.2	Psmd8	1	0.250438	0	0	1	up
ENSRNOG00000019960.4	Ino80e	1	0.0687723	0	0	1	up
ENSRNOG00000001709.7	Ap2m1	2	0.838091	0	0	2	up
ENSRNOG00000009166.3	Ddx24	1	0.116111	0	0	1	up
ENSRNOG00000000392.6	Supv3l1	2	0.0692527	0	0	2	up
ENSRNOG00000015144.5	Ist1	1	0.168705	0	0	1	up
ENSRNOG00000000604.5	Hdac2	1	0.103883	0	0	1	up
ENSRNOG00000031479.4	Hdlbp	3	0.24482	0	0	3	up
ENSRNOG00000013930.7	Rnf4	2	0.420641	0	0	2	up
ENSRNOG00000008673.7	Arpc3	1	0.592287	0	0	1	up
ENSRNOG00000058904.1	AABR07040847.1	1	0.0838888	0	0	1	up
ENSRNOG00000025504.5	Ankrd46	1	0.111046	0	0	1	up
ENSRNOG00000025570.5	Os9	1	0.330872	0	0	1	up
ENSRNOG00000017708.3	AABR07073038.1	1	0.707461	0	0	1	up
ENSRNOG00000012206.6	Dennd5a	1	0.0534593	0	0	1	up
ENSRNOG00000016212.6	Ankfy1	1	0.031316	0	0	1	up
ENSRNOG00000018653.5	Pfdn1	1	0.278567	0	0	1	up
ENSRNOG00000013712.7	Tex261	1	0.181531	0	0	1	up
ENSRNOG00000017349.6	Tbc1d10b	1	0.0617652	0	0	1	up
ENSRNOG00000006652.6	Ddx1	1	0.379892	0	0	1	up
ENSRNOG00000012366.6	Mesd	1	0.427557	0	0	1	up
ENSRNOG00000020495.7	Eif3k	2	0.641181	0	0	2	up
ENSRNOG00000052273.1	RGD1305713	1	0.0577548	0	0	1	up
ENSRNOG00000003506.5	Gosr2	1	0.122162	0	0	1	up
ENSRNOG00000017612.5	Vps35	1	0.328103	0	0	1	up
ENSRNOG00000060530.1	Cdc34	1	0.315236	0	0	1	up
ENSRNOG00000002908.5	Slc35a4	1	0.125717	0	0	1	up
ENSRNOG00000008106.4	Shmt2	1	0.311777	0	0	1	up
ENSRNOG00000054838.1	Mcrs1	1	0.10959	0	0	1	up
ENSRNOG00000018847.5	Stx5	1	0.117702	0	0	1	up
ENSRNOG00000018719.6	Cir1	1	0.0826645	0	0	1	up
ENSRNOG00000000938.7	Ran	1	1.25599	0	0	1	up
ENSRNOG00000009552.6	Serinc3	1	0.319508	0	0	1	down
ENSRNOG00000012420.6	Bcl9l	1	0.0687399	0	0	1	up
ENSRNOG00000014454.5	Ap1m1	1	0.108779	0	0	1	up
ENSRNOG00000003928.7	Tmco1	1	0.160712	0	0	1	up
ENSRNOG00000020475.3	Sart1	1	0.0926467	0	0	1	up
ENSRNOG00000017230.5	Cox15	1	0.161923	0	0	1	up
ENSRNOG00000033101.5	Myo18a	2	0.0442969	0	0	1	up
ENSRNOG00000004449.7	E2f6	1	0.117918	0	0	1	up
ENSRNOG00000004904.5	Pa2g4	2	0.456029	0	0	1	up
ENSRNOG00000018945.4	Nutf2	1	0.161031	0	0	1	up
ENSRNOG00000003546.5	Tnfrsf12a	1	0.64544	0	0	1	up
ENSRNOG00000057194.1	Tars2	1	0.0524141	0	0	1	up
ENSRNOG00000050539.2	Fbln5	2	0.0702165	0	0	2	down
ENSRNOG00000004276.8	Itga3	2	0.184002	0	0	2	up
ENSRNOG00000011876.7	Fxr2	1	0.104197	0	0	1	up
ENSRNOG00000013589.8	Cxcl12	1	0.060483	0	0	1	up
ENSRNOG00000000866.7	Rbmx	1	0.0371183	0	0	1	up
ENSRNOG00000003616.5	Grem2	1	0.0522777	0	0	1	up
ENSRNOG00000049784.2	Tsnax	1	0.127327	0	0	1	up
ENSRNOG00000009275.4	Kpnb1	1	0.260784	0	0	1	up
ENSRNOG00000007866.8	Clec2dl1	2	0.205474	0	0	2	up
ENSRNOG00000061603.1	Asxl1	1	0.0681406	0	0	1	up
ENSRNOG00000025715.5	Dynlrb1	1	0.797954	0	0	1	up
ENSRNOG00000017895.7	Eno1	2	1.91415	0	0	1	up
ENSRNOG00000005804.6	Eif3d	1	0.595414	0	0	1	up
ENSRNOG00000026504.5	Fam114a1	1	0.0819929	0	0	1	up
ENSRNOG00000020717.4	Bod1	1	0.0954731	0	0	1	up
ENSRNOG00000019349.3	Sf3a2	1	0.103195	0	0	1	up
ENSRNOG00000020358.4	Ptov1	1	0.124137	0	0	1	up
ENSRNOG00000016231.5	Polr2d	1	0.0721544	0	0	1	up
ENSRNOG00000031896.5	Chek1	4	0.318857	0	0	3	up
ENSRNOG00000003029.6	Calr	1	2.78574	0	0	1	up
ENSRNOG00000018840.2	Rnf40	1	0.0633328	0	0	1	up
ENSRNOG00000004346.5	Notch3	1	0.0125114	0	0	1	down
ENSRNOG00000000185.5	Mpst	1	0.123521	0	0	1	up
ENSRNOG00000048205.2	Ube2h	2	0.123676	0	0	2	up
ENSRNOG00000006865.6	Laptm4a	2	1.36696	0	0	1	up
ENSRNOG00000007990.5	Adipor2	1	0.143088	0	0	1	up
ENSRNOG00000002840.4	Atp5f1b	1	3.1456	0	0	1	up
ENSRNOG00000018604.6	Tufm	1	0.150665	0	0	1	up
ENSRNOG00000010947.8	Mmp14	1	0.265379	0	0	1	up
ENSRNOG00000006283.3	LOC100362400	1	3.97894	0	0	1	up
ENSRNOG00000026691.5	Coq4	1	0.03733	0	0	1	up
ENSRNOG00000010793.6	Spryd3	1	0.0880431	0	0	1	up
ENSRNOG00000020905.7	Hdac5	1	0.0684291	0	0	1	up
ENSRNOG00000013949.7	Idh2	2	0.45323	0	0	2	up
ENSRNOG00000009066.6	Thra	2	0.0799899	0	0	2	up
ENSRNOG00000016001.4	Chmp1a	1	0.201539	0	0	1	up
ENSRNOG00000020299.6	Klc2	1	0.0715436	0	0	1	up
ENSRNOG00000002615.5	Pmm2	1	0.11363	0	0	1	up
ENSRNOG00000020950.7	Syvn1	1	0.0419306	0	0	1	up
ENSRNOG00000028884.4	Atp5mg	1	1.35761	0	0	1	up
ENSRNOG00000018964.2	Gss	1	0.104145	0	0	1	up
ENSRNOG00000011414.5	Psmc3	1	0.474795	0	0	1	up
ENSRNOG00000019490.7	Slc20a2	1	0.0268061	0	0	1	up
ENSRNOG00000027175.6	Cnpy4	1	0.0997638	0	0	1	up
ENSRNOG00000036696.4	Hgs	1	0.0939298	0	0	1	up
ENSRNOG00000017781.6	Dnajc7	2	0.23195	0	0	2	up
ENSRNOG00000020531.3	Fen1	1	0.0871965	0	0	1	up
ENSRNOG00000007177.5	Kdelc2	1	0.0810131	0	0	1	up
ENSRNOG00000010474.7	Hmces	3	0.324805	0	0	3	mixed
ENSRNOG00000023337.2	Sema3a	1	0.0963642	0	0	1	up
ENSRNOG00000020730.7	Nbr1	2	0.159117	0	0	2	up
ENSRNOG00000057934.1	Tmx1	1	0.601521	0	0	1	up
ENSRNOG00000036689.2	P4hb	1	1.83485	0	0	1	up
ENSRNOG00000000718.7	Cggbp1	1	0.069361	0	0	1	up
ENSRNOG00000030237.2	Cox7c	1	0.735638	0	0	1	up
ENSRNOG00000000557.5	Sar1a	3	1.0961	0	0	3	up
ENSRNOG00000016991.5	Arl2bp	2	0.14829	0	0	1	up
ENSRNOG00000002443.3	Mfap3	1	0.026348	0	0	1	up
ENSRNOG00000014109.6	Psmd13	1	0.325262	0	0	1	up
ENSRNOG00000017628.6	Tagln	2	0.750591	0	0	2	down
ENSRNOG00000012705.5	Pcgf2	1	0.0470363	0	0	1	up
ENSRNOG00000018271.6	Scamp4	1	0.0535511	0	0	1	up
ENSRNOG00000006796.4	LOC102555183	1	0.084885	0	0	1	up
ENSRNOG00000010833.5	Mthfd2	1	0.143294	0	0	1	up
ENSRNOG00000031269.5	RGD1304694	1	0.0394215	0	0	1	up
ENSRNOG00000025695.6	Tns3	1	0.0501881	0	0	1	up
ENSRNOG00000038372.4	Ndufs2	1	0.241394	0	0	1	up
ENSRNOG00000017003.6	Plxna1	1	0.0574248	0	0	1	up
ENSRNOG00000003276.5	Myo1d	1	0.0805119	0	0	1	up
ENSRNOG00000013393.6	Eif2a	1	0.0860567	0	0	1	up
ENSRNOG00000003736.7	Col5a2	1	0.60735	0	0	1	up
ENSRNOG00000001633.7	Tfg	2	0.241483	0	0	2	up
ENSRNOG00000020762.6	Zfp260	1	0.0260095	0	0	1	up
ENSRNOG00000011463.6	Psmb2	1	0.247535	0	0	1	up
ENSRNOG00000050547.2	Syngr2	1	0.0949647	0	0	1	up
ENSRNOG00000028103.5	Psmd3	1	0.205211	0	0	1	up
ENSRNOG00000025580.5	LOC100912618	1	0.49047	0	0	1	up
ENSRNOG00000007114.6	Psma6	1	1.17753	0	0	1	up
ENSRNOG00000027623.6	LOC680039	1	0.0266193	0	0	1	up
ENSRNOG00000060728.1	Tuba1a	1	2.8887	0	0	1	up
ENSRNOG00000020994.6	Slc25a39	1	0.152223	0	0	1	up
ENSRNOG00000020615.7	Nap1l4	2	0.28209	0	0	2	up
ENSRNOG00000015277.7	Serf2	1	0.798805	0	0	1	up
ENSRNOG00000013443.8	Tm9sf3	1	0.512585	0	0	1	up
ENSRNOG00000004616.8	Npm1	2	3.65112	0	0	2	up
ENSRNOG00000047394.2	Ufd1	1	0.15769	0	0	1	up
ENSRNOG00000050585.2	Pgam1	1	0.953977	0	0	1	up
ENSRNOG00000013479.7	Stard7	1	0.03351	0	0	1	down
ENSRNOG00000006209.6	Mbd6	1	0.0284449	0	0	1	up
ENSRNOG00000003065.5	Glyr1	1	0.0964924	0	0	1	up
ENSRNOG00000013529.5	Stk4	1	0.0594745	0	0	1	up
ENSRNOG00000017635.7	Inpp5a	1	0.0621356	0	0	1	up
ENSRNOG00000004510.4	Slc35b1	1	0.130375	0	0	1	up
ENSRNOG00000010475.5	Casp3	1	0.0754211	0	0	1	down
ENSRNOG00000004132.7	Lasp1	1	0.266875	0	0	1	up
ENSRNOG00000060979.1	Hspa13	2	0.129002	0	0	2	up
ENSRNOG00000017851.5	Etfb	1	0.162438	0	0	1	up
ENSRNOG00000024437.5	Blcap	1	0.102312	0	0	1	up
ENSRNOG00000032948.5	Tyk2	1	0.0205438	0	0	1	up
ENSRNOG00000020925.6	Ccdc86	1	0.108793	0	0	1	up
ENSRNOG00000018994.5	Psmc4	1	0.316602	0	0	1	up
ENSRNOG00000053172.1	Ssr4	1	0.30192	0	0	1	up
ENSRNOG00000019812.5	Nr1h2	1	0.0927615	0	0	1	up
ENSRNOG00000009896.7	Tmem199	1	0.108566	0	0	1	up
ENSRNOG00000020129.7	Cdh3	1	0.0501259	0	0	1	up
ENSRNOG00000038047.3	Mt1	1	0.117672	0	0	1	up
ENSRNOG00000018673.8	Sec22b	2	0.141933	0	0	2	up
ENSRNOG00000009779.5	Krt8	1	0.147667	0	0	1	up
ENSRNOG00000003689.6	Nono	2	0.392413	0	0	1	up
ENSRNOG00000014097.6	Psmd7	1	0.305434	0	0	1	up
ENSRNOG00000049876.1	Prkar1a	1	0.362337	0	0	1	up
ENSRNOG00000018561.7	Pprc1	1	0.0397812	0	0	1	up
ENSRNOG00000003897.6	Col1a1	1	6.76458	0	0	1	up
ENSRNOG00000033560.4	Polr3c	1	0.0494251	0	0	1	up
ENSRNOG00000007504.7	Actr10	1	0.288984	0	0	1	up
ENSRNOG00000017495.6	Klhdc3	1	0.0706416	0	0	1	up
ENSRNOG00000009378.7	Rpl4	1	3.41145	0	0	1	up
ENSRNOG00000010958.5	Prdx3	1	0.269953	0	0	1	up
ENSRNOG00000007089.5	Lgmn	1	0.0759513	0	0	1	up
ENSRNOG00000022368.5	Ddx49	1	0.130401	0	0	1	up
ENSRNOG00000003951.6	Psmc1	1	0.502672	0	0	1	up
ENSRNOG00000018075.6	Spcs1	1	0.300284	0	0	1	up
ENSRNOG00000020602.7	Ndufa13	1	0.58005	0	0	1	up
ENSRNOG00000012499.7	Rarg	2	0.0849092	0	0	2	up
ENSRNOG00000022173.5	Gatad2a	1	0.0511661	0	0	1	up
ENSRNOG00000036852.3	Pcbp2	2	0.635474	0	0	2	up
ENSRNOG00000002989.6	Nmt1	1	0.195146	0	0	1	up
ENSRNOG00000061129.1	Psmd14	1	0.431721	0	0	1	up
ENSRNOG00000015589.6	Smyd5	1	0.0578356	0	0	1	up
ENSRNOG00000009640.6	Psmf1	1	0.187749	0	0	1	up
ENSRNOG00000013911.6	Nagk	1	0.0509841	0	0	1	up
ENSRNOG00000002642.7	Ptges3	1	1.25108	0	0	1	up
ENSRNOG00000020975.7	Mrpl49	1	0.171859	0	0	1	up
ENSRNOG00000022448.5	Htra2	1	0.0905287	0	0	1	up
ENSRNOG00000045740.2	Tmx3	1	0.156729	0	0	1	up
ENSRNOG00000036842.2	Smug1	2	0.0648154	0	0	2	up
ENSRNOG00000007136.6	Anxa7	1	0.167379	0	0	1	up
ENSRNOG00000036839.4	Hnrnpa1	2	1.82935	0	0	2	up
ENSRNOG00000016216.7	Sft2d3	1	0.00826663	0	0	1	up
ENSRNOG00000006247.7	Copa	1	0.225904	0	0	1	up
ENSRNOG00000014478.7	Fndc3a	1	0.0512734	0	0	1	up
ENSRNOG00000003625.7	Ubxn4	1	0.230507	0	0	1	up
ENSRNOG00000014426.7	Lox	2	0.501443	0	0	2	up
ENSRNOG00000018053.6	Fech	1	0.0468327	0	0	1	up
ENSRNOG00000016088.8	Cdk10	2	0.0532662	0	0	1	up
ENSRNOG00000013961.6	Ghitm	1	0.296306	0	0	1	up
ENSRNOG00000039496.2	Plp2	1	0.368145	0	0	1	up
ENSRNOG00000004773.7	Yaf2	1	0.0339319	0	0	1	up
ENSRNOG00000001058.4	Timm44	1	0.142709	0	0	1	up
ENSRNOG00000016478.7	Eif5a	1	1.33679	0	0	1	up
ENSRNOG00000015409.5	Usp5	1	0.181647	0	0	1	up
ENSRNOG00000020463.5	Eif1ad	1	0.07504	0	0	1	up
ENSRNOG00000008487.7	Amotl2	2	0.257304	0	0	2	up
ENSRNOG00000002440.6	Ralb	1	0.111589	0	0	1	up
ENSRNOG00000002529.6	Rap2c	1	0.100574	0	0	1	up
ENSRNOG00000019264.4	Ltbr	1	0.149871	0	0	1	up
ENSRNOG00000000620.6	AABR07041078.1	1	0.0894593	0	0	1	up
ENSRNOG00000007971.6	Wbp2	1	0.15075	0	0	1	up
ENSRNOG00000008830.7	Nfe2l1	1	0.135774	0	0	1	up
ENSRNOG00000047246.1	Chtf8	1	0.105909	0	0	1	up
ENSRNOG00000001228.6	Pofut2	1	0.117674	0	0	1	up
ENSRNOG00000024170.5	Phf5a	2	0.286142	0	0	1	up
ENSRNOG00000019485.6	Bckdk	2	0.146925	0	0	2	up
ENSRNOG00000031364.3	Kif1c	1	0.121044	0	0	1	up
ENSRNOG00000050806.2	Spty2d1	1	0.0241095	0	0	1	up
ENSRNOG00000052730.1	Psmb3	1	0.508104	0	0	1	up
ENSRNOG00000048043.2	F2r	1	0.0994122	0	0	1	up
ENSRNOG00000016829.3	Isoc2b	1	0.0308654	0	0	1	up
ENSRNOG00000056853.1	Psma7	1	0.356922	0	0	1	up
ENSRNOG00000007307.6	Syde1	1	0.0472604	0	0	1	up
ENSRNOG00000031163.5	Nfkbiz	2	0.0205054	0	0	2	up
ENSRNOG00000015442.6	Sfxn3	1	0.0867638	0	0	1	up
ENSRNOG00000018176.7	Rab6a	2	0.29726	0	0	2	up
ENSRNOG00000011798.6	Mapre1	1	0.439825	0	0	1	up
ENSRNOG00000019868.7	Psma5	1	0.352906	0	0	1	up
ENSRNOG00000025936.5	Rpl6	1	2.27437	0	0	1	up
ENSRNOG00000060005.1	Surf4	2	0.431442	0	0	1	up
ENSRNOG00000016357.8	Casc4	1	0.0496647	0	0	1	down
ENSRNOG00000005308.4	Tmx2	1	0.144456	0	0	1	up
ENSRNOG00000000177.3	Plpp2	1	0.0972774	0	0	1	up
ENSRNOG00000013360.6	Prkcsh	1	0.701117	0	0	1	up
ENSRNOG00000022586.4	Cdk9	1	0.159621	0	0	1	up
ENSRNOG00000005052.6	Slc39a9	2	0.0523713	0	0	2	up
ENSRNOG00000016281.5	Col4a1	1	0.421431	0	0	1	up
ENSRNOG00000003343.6	Canx	1	1.18518	0	0	1	up
ENSRNOG00000020619.7	Eif3g	1	0.447468	0	0	1	up
ENSRNOG00000011632.6	Cct5	1	1.21695	0	0	1	up
ENSRNOG00000018294.6	Hspa5	1	0.798158	0	0	1	up
ENSRNOG00000023257.5	Adamts9	1	0.0573686	0	0	1	up
ENSRNOG00000017078.6	Selenon	1	0.155055	0	0	1	up
ENSRNOG00000036835.4	Copz1	1	0.191554	0	0	1	up
ENSRNOG00000008414.8	Bsg	2	2.81825	0	0	1	up
ENSRNOG00000001803.6	Dnajb11	1	0.25213	0	0	1	up
ENSRNOG00000008411.6	Sec23b	1	0.0533488	0	0	1	up
ENSRNOG00000017441.8	Tpm3	3	0.297412	0	0	3	up
ENSRNOG00000009006.6	Ccdc47	1	0.162595	0	0	1	up
ENSRNOG00000005290.5	Ywhae	1	1.83036	0	0	1	up
ENSRNOG00000005277.5	Ptprv	1	0.0158795	0	0	1	down
ENSRNOG00000005067.5	Zfp36l2	1	0.0462025	0	0	1	down
ENSRNOG00000019450.5	Etf1	1	0.292009	0	0	1	up
ENSRNOG00000006949.6	C1qbp	1	0.529047	0	0	1	up
ENSRNOG00000025895.5	Cavin2	1	0.119113	0	0	1	up
ENSRNOG00000059744.1	Atxn7l3b	1	0.237297	0	0	1	up
ENSRNOG00000001657.5	Cldnd1	1	0.117619	0	0	1	up
ENSRNOG00000005031.4	Surf6	1	0.0416001	0	0	1	up
ENSRNOG00000043044.3	Cnn2	1	0.775036	0	0	1	down
ENSRNOG00000002934.7	Atp1b1	3	0.409848	0	0	3	up
ENSRNOG00000019730.7	Inppl1	2	0.106449	0	0	1	up
ENSRNOG00000017801.7	Atf4	2	0.857935	0	0	1	up
ENSRNOG00000000485.7	Bak1	1	0.0811571	0	0	1	up
ENSRNOG00000046502.1	Lonp1	1	0.115628	0	0	1	up
ENSRNOG00000002671.3	Nme2	1	1.7971	0	0	1	up
ENSRNOG00000013533.7	Acin1	1	0.0686127	0	0	1	up
ENSRNOG00000004006.5	Dnajb9	1	0.078325	0	0	1	up
ENSRNOG00000019299.5	Edem2	1	0.167906	0	0	1	up
ENSRNOG00000023686.6	Upk3b	1	0.417858	0	0	1	up
ENSRNOG00000005480.8	Ybx3	2	0.488905	0	0	2	up
ENSRNOG00000020753.6	Bnip1	1	0.0500507	0	0	1	up
ENSRNOG00000049437.1	Gpc1	1	0.2786	0	0	1	up
ENSRNOG00000029360.5	Serinc1	1	0.570445	0	0	1	up
ENSRNOG00000002389.5	Morf4l2	1	1.01417	0	0	1	up
ENSRNOG00000017260.6	Cdr2	1	0.0672214	0	0	1	up
ENSRNOG00000030328.2	Fam98a	1	0.146574	0	0	1	up
ENSRNOG00000012026.6	Psmc2	1	0.471283	0	0	1	up
ENSRNOG00000006094.8	Cd44	3	0.244071	0	0	3	up
ENSRNOG00000010038.6	Psmc5	1	0.350078	0	0	1	up
ENSRNOG00000015179.6	Tradd	1	0.0454519	0	0	1	up
ENSRNOG00000001488.6	Psmb1	1	0.544844	0	0	1	up
ENSRNOG00000008517.4	Cdc42ep1	1	0.217753	0	0	1	up
ENSRNOG00000048309.2	Uqcc1	1	0.0846745	0	0	1	up
ENSRNOG00000054775.1	Arf3	4	0.740592	0	0	3	up
ENSRNOG00000017291.6	Sord	1	0.142222	0	0	1	up
ENSRNOG00000018102.6	Coa5	1	0.0621643	0	0	1	up
ENSRNOG00000058646.1	Zfp36l1	1	0.0741806	0	0	1	up
ENSRNOG00000030055.4	Vamp3	1	0.120745	0	0	1	up
ENSRNOG00000002669.9	Cluh	1	0.0659694	0	0	1	up
ENSRNOG00000000798.6	Gnl1	2	0.0378085	0	0	1	up
ENSRNOG00000016410.8	Prelid1	3	0.307001	0	0	1	up
ENSRNOG00000021637.6	Ddx46	1	0.11055	0	0	1	up
ENSRNOG00000001083.7	Kdelr2	1	0.247242	0	0	1	up
ENSRNOG00000007040.4	Timm17a	1	0.389103	0	0	1	up
ENSRNOG00000003026.7	Rad23a	2	0.149888	0	0	2	up
ENSRNOG00000011865.6	Fam96b	1	0.0784546	0	0	1	up
ENSRNOG00000001867.7	Snap29	1	0.0311801	0	0	1	up
ENSRNOG00000008063.6	Hibadh	1	0.0976838	0	0	1	down
ENSRNOG00000019290.6	Pskh1	2	0.057969	0	0	2	up
ENSRNOG00000036698.4	Nploc4	2	0.116453	0	0	2	up
ENSRNOG00000011292.6	Col1a2	1	2.67351	0	0	1	up
ENSRNOG00000022860.5	Swi5	1	0.437588	0	0	1	up
ENSRNOG00000057186.1	Kctd5	1	0.0756157	0	0	1	up
ENSRNOG00000029698.5	Pim3	2	0.0883441	0	0	1	up
ENSRNOG00000009592.6	Cyb5r3	1	0.147045	0	0	1	up
ENSRNOG00000028493.6	Ppp1r15b	1	0.0785375	0	0	1	up
ENSRNOG00000000478.6	AA926063	1	0.158153	0	0	1	up
ENSRNOG00000014058.5	Tomm22	1	0.313321	0	0	1	up
ENSRNOG00000001068.7	Rac1	4	0.304937	0	0	2	up
ENSRNOG00000045844.2	Impact	1	0.0788859	0	0	1	up
ENSRNOG00000019465.5	Gnai3	1	0.194739	0	0	1	up
ENSRNOG00000023786.6	Ybx1	1	0.716977	0	0	1	up
ENSRNOG00000046299.2	Atp5pb	2	0.294957	0	0	1	up
ENSRNOG00000019740.7	Hdgfl3	2	0.200648	0	0	1	up
ENSRNOG00000002509.8	Gnl3l	1	0.0767301	0	0	1	up
ENSRNOG00000010103.6	Eif4b	2	0.303206	0	0	2	up
ENSRNOG00000018304.7	Lars	1	0.157792	0	0	1	up
ENSRNOG00000047134.2	Gtf2f1	1	0.215418	0	0	1	up
ENSRNOG00000001053.5	Tmed2	1	0.605407	0	0	1	up
ENSRNOG00000023148.7	Col11a1	1	0.0476798	0	0	1	up
ENSRNOG00000010989.8	Ipo5	2	0.207623	0	0	1	up
ENSRNOG00000000438.5	Rnf5	1	0.0500668	0	0	1	up
ENSRNOG00000018865.7	Adamts12	1	0.058171	0	0	1	up
ENSRNOG00000003253.4	Qdpr	1	0.132335	0	0	1	up
ENSRNOG00000015029.6	Dbt	1	0.029151	0	0	1	up
ENSRNOG00000045821.2	Slc41a3	1	0.0869966	0	0	1	up
ENSRNOG00000008703.6	Rnps1	1	0.231437	0	0	1	up
ENSRNOG00000007763.7	Plod1	1	0.13693	0	0	1	up
ENSRNOG00000015236.5	Mybbp1a	1	0.162947	0	0	1	up
ENSRNOG00000002693.2	Nme1	1	0.57695	0	0	1	up
ENSRNOG00000057623.1	Copb1	1	0.247915	0	0	1	up
ENSRNOG00000018568.6	Rab5c	1	0.266793	0	0	1	up
ENSRNOG00000011093.6	Ssna1	1	0.0718188	0	0	1	up
ENSRNOG00000029500.5	Tapbp	1	0.112127	0	0	1	up
ENSRNOG00000060262.1	Prps1	1	0.102287	0	0	1	up
ENSRNOG00000023079.3	Nras	1	0.215612	0	0	1	up
ENSRNOG00000004143.4	Adipor1	1	0.456666	0	0	1	up
ENSRNOG00000030628.2	Eif4a1	1	1.37361	0	0	1	up
ENSRNOG00000020684.5	Vat1	1	0.292474	0	0	1	up
ENSRNOG00000015720.5	Polr2c	1	0.132075	0	0	1	up
ENSRNOG00000000990.7	Pdap1	1	0.337231	0	0	1	up
ENSRNOG00000061216.1	Tubb5	2	1.82043	0	0	2	up
ENSRNOG00000020178.7	Cope	4	0.402681	0	0	3	up
ENSRNOG00000000923.8	Cct6a	3	0.625562	0	0	1	up
ENSRNOG00000012865.6	Parp3	1	0.150887	0	0	1	up
ENSRNOG00000010747.4	Dap	1	0.156558	0	0	1	up
ENSRNOG00000001344.7	Aldh2	1	0.282234	0	0	1	up
ENSRNOG00000011104.7	LOC100360057	1	1.67214	0	0	1	up
ENSRNOG00000016137.6	Rad23b	1	0.307153	0	0	1	up
ENSRNOG00000024250.7	Wwc3	1	0.0667728	0	0	1	up
ENSRNOG00000015727.5	Loxl4	1	0.0771868	0	0	1	up
ENSRNOG00000014440.6	Josd1	1	0.0660284	0	0	1	up
ENSRNOG00000016000.6	LOC100911417	2	0.294957	0	0	1	up
ENSRNOG00000013545.7	Polr2e	3	0.179054	0	0	3	up
ENSRNOG00000000996.7	Arpc1a	2	0.636297	0	0	2	up
ENSRNOG00000025994.6	Krt80	1	0.0377753	0	0	1	up
ENSRNOG00000011014.7	Copg2	1	0.101167	0	0	1	up
ENSRNOG00000056647.1	Ascc1	1	0.157677	0	0	1	up
ENSRNOG00000057102.1	Pafah1b2	1	0.130195	0	0	1	up
ENSRNOG00000019090.6	Cct3	4	0.798327	0	0	1	up
ENSRNOG00000024128.6	Aco2	3	0.380594	0	0	3	up
ENSRNOG00000019070.4	St13	1	1.20149	0	0	1	up
ENSRNOG00000019459.5	Oaz1	1	0.932904	0	0	1	up
ENSRNOG00000052990.1	Cers5	2	0.110179	0	0	2	up
ENSRNOG00000013011.7	Dnajb4	2	0.0925815	0	0	2	up
ENSRNOG00000017158.6	Eif4g2	1	0.633118	0	0	1	up
ENSRNOG00000005796.7	Ctnna1	2	0.429017	0	0	1	up
ENSRNOG00000042359.2	Pigk	1	0.21245	0	0	1	up
ENSRNOG00000003163.5	Sdhc	1	0.307772	0	0	1	up
ENSRNOG00000016940.8	Ppp2r2d	1	0.101353	0	0	1	up
ENSRNOG00000017144.4	Mea1	2	0.239032	0	0	2	up
ENSRNOG00000011295.7	Anapc2	1	0.17124	0	0	1	up
ENSRNOG00000017641.7	Rnf44	2	0.0510342	0	0	2	up
ENSRNOG00000019724.6	Ganab	1	0.385249	0	0	1	up
ENSRNOG00000056870.1	Gdi1	1	0.201963	0	0	1	up
ENSRNOG00000046996.1	Pea15	1	0.328766	0	0	1	up
ENSRNOG00000020851.6	Aplp1	1	0.281492	0	0	1	up
ENSRNOG00000009039.8	Trappc12	1	0.0347485	0	0	1	up
ENSRNOG00000005406.7	Clint1	2	0.139574	5.10369812154008e-321	1.53249282027038e-319	2	up
ENSRNOG00000020497.7	Plekha1	2	0.0704679	4.36300384788307e-316	1.30736552175747e-314	2	up
ENSRNOG00000037455.4	AABR07039303.2	3	1.30846	1.30788407724925e-314	3.91095170456488e-313	3	up
ENSRNOG00000047179.3	Aplp2	2	0.387001	5.3188678397593e-310	0	2	up
ENSRNOG00000022507.3	Twf1	1	0.145469	8.87285e-308	2.64232e-306	1	up
ENSRNOG00000024632.5	Atf6	1	0.045101	2.71079e-307	8.0561e-306	1	up
ENSRNOG00000010676.7	Smarce1	8	0.341418	4.1752e-307	1.23827e-305	6	up
ENSRNOG00000002368.7	Iars2	1	0.067946	3.02718e-306	8.95958e-305	1	up
ENSRNOG00000015753.6	Epn1	1	0.0774313	3.82192e-306	1.12887e-304	1	up
ENSRNOG00000007532.7	RGD1305178	2	0.100274	6.95329e-306	2.04959e-304	2	up
ENSRNOG00000009734.4	Akr1b8	2	2.42985	1.41275e-305	4.15583e-304	2	up
ENSRNOG00000022896.4	Rrp7a	1	0.0394277	1.89746e-305	5.57038e-304	1	up
ENSRNOG00000003763.7	Prdx4	1	0.519763	4.71958e-305	1.38272e-303	1	up
ENSRNOG00000021057.6	Osbp	1	0.0652313	5.96039e-305	1.74272e-303	1	up
ENSRNOG00000000513.9	Mapk14	2	0.0513027	7.21427e-305	2.10508e-303	2	up
ENSRNOG00000024661.5	Jpt2	2	0.13981	2.34214e-304	6.82048e-303	2	up
ENSRNOG00000016016.7	Zmat2	1	0.135815	2.54195e-304	7.38747e-303	1	up
ENSRNOG00000009515.7	Pgm3	2	0.095361	3.61016e-304	1.04709e-302	2	up
ENSRNOG00000017090.7	RGD1308706	1	0.0713923	7.51365e-304	2.1749e-302	1	up
ENSRNOG00000018836.4	RGD1559896	1	0.202573	1.04724e-303	3.0253e-302	1	up
ENSRNOG00000010252.4	Hexa	1	0.214335	1.32024e-303	3.80634e-302	1	up
ENSRNOG00000047276.2	AABR07044711.1	1	0.710956	6.63459e-303	1.90899e-301	1	up
ENSRNOG00000018615.8	Cenph	1	0.0553584	9.6554e-303	2.77267e-301	1	up
ENSRNOG00000021213.6	Lix1l	1	0.0915408	9.74984e-302	2.79425e-300	1	up
ENSRNOG00000032989.5	Lrrn4	1	0.0840252	2.3234e-301	6.64557e-300	1	up
ENSRNOG00000031475.4	Col16a1	1	0.106909	3.13771e-301	8.95701e-300	1	up
ENSRNOG00000020333.6	Utp4	1	0.127249	3.93849e-301	1.12208e-299	1	up
ENSRNOG00000003597.5	Tuba4a	1	0.403545	4.19263e-301	1.19214e-299	1	up
ENSRNOG00000009195.7	Tnks1bp1	1	0.127476	8.14672e-301	2.31191e-299	1	up
ENSRNOG00000011441.7	Tpd52	2	0.126544	1.45507e-300	4.12119e-299	2	up
ENSRNOG00000002045.7	Anxa3	1	0.13773	2.24973e-300	6.35943e-299	1	up
ENSRNOG00000016161.7	Lman2	1	0.271049	3.73123e-300	1.05267e-298	1	up
ENSRNOG00000053502.1	Arhgef17	1	0.0792627	4.4379e-300	1.2496e-298	1	up
ENSRNOG00000011857.7	Mtpn	1	0.371136	7.93038e-300	2.22867e-298	1	up
ENSRNOG00000004252.6	Eif3h	1	0.637061	1.23635e-299	3.46778e-298	1	up
ENSRNOG00000011329.7	Pkm	2	1.48055	1.59406e-299	4.46244e-298	2	up
ENSRNOG00000010067.5	Lypla2	1	0.0371172	3.04234e-299	8.50033e-298	1	up
ENSRNOG00000011008.6	Bet1	1	0.128671	3.45077e-299	9.62293e-298	1	up
ENSRNOG00000002436.7	Mmd	1	0.0547854	4.50354e-299	1.25346e-297	1	down
ENSRNOG00000016266.7	Mphosph10	1	0.126863	1.53265e-298	4.25759e-297	1	up
ENSRNOG00000001139.8	Suds3	1	0.049033	1.6399e-298	4.5468e-297	1	up
ENSRNOG00000031312.5	Tnfrsf1a	1	0.154897	4.11626e-298	1.13909e-296	1	up
ENSRNOG00000054488.1	LOC500584	1	0.0316791	5.73526e-298	1.58409e-296	1	up
ENSRNOG00000058249.1	Pgk1	1	0.960906	6.40864e-298	1.76671e-296	1	up
ENSRNOG00000020500.6	Clk2	3	0.136258	8.51786e-298	2.34371e-296	3	up
ENSRNOG00000012738.7	Eif3m	1	0.933119	9.94472e-298	2.73112e-296	1	up
ENSRNOG00000061684.1	Ndufa9	1	0.252037	1.04795e-297	2.87253e-296	1	up
ENSRNOG00000007202.7	Sema3d	1	0.160551	2.13771e-297	5.84859e-296	1	up
ENSRNOG00000004036.8	Snx12	4	0.167165	4.86611e-297	1.32881e-295	3	up
ENSRNOG00000016220.7	Rpl12	1	2.6997	5.72825e-297	1.5613e-295	1	up
ENSRNOG00000006432.7	Trnt1	1	0.112473	6.91083e-297	1.88008e-295	1	up
ENSRNOG00000014117.7	Hmox1	1	0.517524	1.15631e-296	3.13982e-295	1	up
ENSRNOG00000018704.5	Nolc1	1	0.205119	1.22376e-296	3.31675e-295	1	up
ENSRNOG00000018972.4	Rab18	1	0.264743	2.02836e-296	5.4872e-295	1	up
ENSRNOG00000003626.6	Atp5pd	1	0.79869	2.92752e-296	7.90485e-295	1	up
ENSRNOG00000007512.5	Srp14	1	0.319821	3.75789e-296	1.01281e-294	1	up
ENSRNOG00000059799.1	Ficd	1	0.0200193	7.16788e-296	1.92827e-294	1	up
ENSRNOG00000021918.6	Cep76	1	0.0258547	8.44643e-296	2.268e-294	1	up
ENSRNOG00000007862.6	Acat1	1	0.0823469	1.00756e-295	2.70044e-294	1	up
ENSRNOG00000016109.6	Neurl4	1	0.0324087	1.38414e-295	3.70291e-294	1	up
ENSRNOG00000002180.8	Tbc1d1	1	0.0278366	2.00583e-295	5.35617e-294	1	up
ENSRNOG00000019932.6	Ip6k1	1	0.0403655	3.82088e-295	1.01841e-293	1	up
ENSRNOG00000005041.5	Crip2	1	0.180794	6.09215e-295	1.6208e-293	1	up
ENSRNOG00000014303.6	Lrp11	1	0.0520094	2.70943e-294	7.19516e-293	1	up
ENSRNOG00000005346.7	Tmem128	1	0.114182	4.69395e-294	1.24424e-292	1	up
ENSRNOG00000031993.5	Prim1	1	0.167169	4.71049e-294	1.24634e-292	1	up
ENSRNOG00000016727.5	Akr1a1	1	0.893328	5.3428e-294	1.41106e-292	1	up
ENSRNOG00000051986.1	Plcg2	1	0.0181486	5.90614e-294	1.55701e-292	1	up
ENSRNOG00000016470.6	Ndufa10	1	0.154157	1.02098e-293	2.68667e-292	1	up
ENSRNOG00000004624.6	Rnd3	1	0.157005	2.17212e-293	5.70547e-292	1	up
ENSRNOG00000017119.6	Fam96a	1	0.12284	3.14164e-293	8.23712e-292	1	up
ENSRNOG00000047339.3	Pja1	3	0.222709	1.74458e-292	4.56588e-291	2	up
ENSRNOG00000019152.4	Trpc4ap	1	0.223467	2.07385e-292	5.41785e-291	1	up
ENSRNOG00000005988.4	Arl8a	1	0.216505	2.81347e-292	7.33682e-291	1	up
ENSRNOG00000009568.6	Hdac1	1	0.103133	3.19704e-292	8.32207e-291	1	up
ENSRNOG00000042932.2	Ttc27	1	0.0439388	5.84474e-292	1.51869e-290	1	up
ENSRNOG00000009364.7	Ndufb9	1	0.603957	8.34203e-292	2.16369e-290	1	up
ENSRNOG00000028629.3	Akt1	1	0.326227	8.90116e-292	2.30459e-290	1	up
ENSRNOG00000011287.6	Minpp1	1	0.229019	9.92895e-292	2.5661e-290	1	up
ENSRNOG00000003300.3	Btg2	1	0.126285	1.51273e-291	3.90263e-290	1	up
ENSRNOG00000000955.4	Lnx2	1	0.0286099	1.81331e-291	4.66975e-290	1	up
ENSRNOG00000015320.7	Atp5mc2	2	1.10857	2.94949e-291	7.58224e-290	2	up
ENSRNOG00000038951.2	Cox17	1	0.474366	3.28077e-291	8.41891e-290	1	up
ENSRNOG00000007000.7	Grhl2	2	0.0295188	1.82062e-290	4.66368e-289	2	up
ENSRNOG00000052113.1	Ppp1r9b	1	0.0557925	1.92451e-290	4.92111e-289	1	up
ENSRNOG00000020086.6	Aar2	2	0.065775	2.85155e-290	7.27875e-289	2	up
ENSRNOG00000002205.6	Ociad1	1	0.268401	3.85953e-290	9.83433e-289	1	up
ENSRNOG00000018796.5	Herpud1	1	0.114074	5.57304e-290	1.41755e-288	1	up
ENSRNOG00000027654.4	Appbp2	1	0.0346707	1.26591e-289	3.2143e-288	1	up
ENSRNOG00000031171.5	Wdr46	1	0.0323103	1.58831e-289	4.02586e-288	1	up
ENSRNOG00000036833.4	Zfp385a	1	0.0757569	2.64759e-289	6.69904e-288	1	up
ENSRNOG00000007692.7	Ift52	1	0.169694	5.10881e-289	1.2904e-287	1	up
ENSRNOG00000020916.7	Tmub2	2	0.0419321	1.13226e-288	2.85492e-287	2	up
ENSRNOG00000005841.6	Erp44	1	0.141075	1.52501e-288	3.83852e-287	1	up
ENSRNOG00000060687.1	Slc24a3	1	0.0661591	1.96231e-288	4.93064e-287	1	up
ENSRNOG00000010104.3	Pofut1	1	0.0811124	4.13961e-288	1.03835e-286	1	down
ENSRNOG00000013493.6	Psma4	3	0.55262	1.06364e-287	2.66333e-286	1	up
ENSRNOG00000027039.5	Mrpl22	1	0.0985939	1.93912e-287	4.84713e-286	1	up
ENSRNOG00000009783.8	Camk2g	2	0.0465877	2.86013e-287	7.13702e-286	2	up
ENSRNOG00000055471.1	Ywhah	2	0.358562	4.05289e-287	1.0096e-285	1	up
ENSRNOG00000020897.6	Prpf19	1	0.606647	4.16246e-287	1.03511e-285	1	up
ENSRNOG00000019974.6	Uba52	1	3.20348	7.23429e-287	1.79592e-285	1	up
ENSRNOG00000007743.7	Mgst1	1	0.58549	9.3622e-287	2.32019e-285	1	up
ENSRNOG00000011384.6	Aimp1	1	0.239188	1.10437e-286	2.73223e-285	1	up
ENSRNOG00000010549.4	Tspo	1	0.325022	1.16458e-286	2.87628e-285	1	up
ENSRNOG00000011952.6	Samm50	1	0.189498	1.23181e-286	3.03713e-285	1	up
ENSRNOG00000012472.6	Pyroxd1	1	0.0345716	1.79745e-286	4.42425e-285	1	up
ENSRNOG00000010427.5	Ipo7	1	0.208982	2.37455e-286	5.83477e-285	1	up
ENSRNOG00000014291.7	Elp3	1	0.0807194	3.18782e-286	7.81989e-285	1	up
ENSRNOG00000056374.1	AC097784.1	1	0.0449216	9.76298e-286	2.39086e-284	1	up
ENSRNOG00000018598.6	Ankrd1	1	0.575299	4.31407e-285	1.05469e-283	1	down
ENSRNOG00000046794.1	Khdrbs1	1	0.227269	5.93266e-285	1.44795e-283	1	up
ENSRNOG00000000968.8	Rnf6	2	0.073977	1.72942e-284	4.21379e-283	2	up
ENSRNOG00000014936.3	Ifitm2	1	0.919732	1.73443e-284	4.21889e-283	1	up
ENSRNOG00000014270.4	Rer1	1	0.175193	2.2155e-284	5.38001e-283	1	up
ENSRNOG00000010883.4	Pard6b	1	0.0369027	1.17235e-283	2.84212e-282	1	up
ENSRNOG00000039852.4	Cactin	1	0.0346769	2.0881e-283	5.05369e-282	1	up
ENSRNOG00000025644.3	LOC499331	1	0.0360367	2.89076e-283	6.98464e-282	1	up
ENSRNOG00000020266.5	Eef2	1	5.67458	2.94531e-283	7.10458e-282	1	up
ENSRNOG00000020595.8	Rps11	2	2.86069	4.22361e-283	1.01711e-281	2	up
ENSRNOG00000020465.4	Ripk3	1	0.0610002	5.61219e-283	1.34926e-281	1	up
ENSRNOG00000049683.2	Sh3gl1	1	0.246684	1.23426e-282	2.96242e-281	1	up
ENSRNOG00000009920.5	LOC680121	1	4.42616	2.35788e-282	5.64995e-281	1	up
ENSRNOG00000010153.6	Raf1	1	0.121698	2.78887e-282	6.67163e-281	1	up
ENSRNOG00000037638.4	Timm50	2	0.119263	4.98281e-282	1.19004e-280	1	up
ENSRNOG00000059894.1	Hmmr	1	0.0553923	6.15091e-282	1.46659e-280	1	up
ENSRNOG00000017254.6	Nsun2	2	0.126745	7.48271e-282	1.7812e-280	2	up
ENSRNOG00000009071.7	Gripap1	1	0.0291853	9.7192e-282	2.30979e-280	1	up
ENSRNOG00000026643.5	Chordc1	1	0.147037	1.41952e-281	3.36798e-280	1	up
ENSRNOG00000030807.3	LOC100912427	1	0.479435	2.10852e-281	4.99453e-280	1	up
ENSRNOG00000009886.7	Fkbp14	1	0.16304	4.68353e-281	1.10759e-279	1	up
ENSRNOG00000053450.1	Myadm	1	0.169038	1.31841e-280	3.11279e-279	1	up
ENSRNOG00000017102.5	Cmtr2	1	0.0217046	2.98e-280	7.02437e-279	1	up
ENSRNOG00000009449.5	Trim35	1	0.0748554	3.3558e-280	7.89731e-279	1	up
ENSRNOG00000052289.1	Ptdss1	2	0.107435	3.49095e-280	8.20204e-279	1	up
ENSRNOG00000003177.7	Mat2b	1	0.076597	9.3113e-280	2.18416e-278	1	up
ENSRNOG00000010466.7	Chpf2	2	0.0821692	1.07048e-279	2.50698e-278	2	up
ENSRNOG00000057078.1	Ddit4	1	0.0754635	7.55916e-279	1.76743e-277	1	down
ENSRNOG00000011668.6	Nfil3	1	0.022739	3.30009e-278	7.70357e-277	1	up
ENSRNOG00000019455.6	Ap4b1	1	0.0238584	3.92176e-278	9.14004e-277	1	up
ENSRNOG00000059801.1	Lima1	1	0.329473	7.3962e-278	1.72098e-276	1	up
ENSRNOG00000060793.1	Eif2s3	3	0.360305	7.75722e-278	1.80209e-276	3	up
ENSRNOG00000027628.5	Elp5	1	0.0638106	1.17174e-277	2.71772e-276	1	up
ENSRNOG00000001032.7	Ccz1b	4	0.153456	1.36454e-277	3.15984e-276	2	up
ENSRNOG00000012186.4	Golph3	1	0.121463	2.10544e-277	4.86774e-276	1	up
ENSRNOG00000021215.7	Rbm8a	1	0.148017	3.41168e-277	7.87516e-276	1	up
ENSRNOG00000019453.7	Rps5	2	2.19615	5.75334e-277	1.32593e-275	2	up
ENSRNOG00000045838.2	Hps1	4	0.115931	2.0403e-276	4.69464e-275	3	up
ENSRNOG00000049181.3	Sh2b1	2	0.0537493	2.28893e-276	5.25836e-275	2	up
ENSRNOG00000021705.3	LOC102556092	1	0.0726735	3.43095e-276	7.86945e-275	1	up
ENSRNOG00000002101.6	Paics	1	0.190173	4.95225e-276	1.13408e-274	1	up
ENSRNOG00000017949.6	Mvb12a	1	0.132777	5.14508e-276	1.17638e-274	1	up
ENSRNOG00000020010.4	Kctd13	1	0.0347405	1.14524e-275	2.61436e-274	1	up
ENSRNOG00000004553.7	Cox20	1	0.0499307	2.29271e-275	5.22558e-274	1	up
ENSRNOG00000020667.7	Shisa5	2	0.260901	4.15132e-275	9.44686e-274	2	up
ENSRNOG00000060614.1	Pxdn	2	0.306174	7.4294e-275	1.688e-273	2	down
ENSRNOG00000017654.4	Emc8	1	0.116269	2.33261e-274	5.29152e-273	1	up
ENSRNOG00000013972.6	Pef1	1	0.0845785	2.52456e-274	5.71799e-273	1	up
ENSRNOG00000045686.2	Nfs1	1	0.0929062	5.65898e-274	1.27972e-272	1	up
ENSRNOG00000015588.5	Nol3	1	0.156453	2.88685e-273	6.51815e-272	1	up
ENSRNOG00000000417.7	Numa1	2	0.0562658	3.88943e-273	8.76817e-272	2	up
ENSRNOG00000001397.5	Rbm19	1	0.0472939	4.60834e-273	1.03727e-271	1	up
ENSRNOG00000013254.7	Dctn6	1	0.108637	8.61569e-273	1.93626e-271	1	up
ENSRNOG00000030747.2	LOC690468	1	4.2842	1.02471e-272	2.29933e-271	1	up
ENSRNOG00000001004.7	Ncor2	2	0.0445391	1.69633e-272	3.80047e-271	2	up
ENSRNOG00000012021.7	Ctnnbl1	1	0.105392	2.56334e-272	5.73404e-271	1	up
ENSRNOG00000017127.6	Rpl28	1	0.540697	3.37358e-272	7.53485e-271	1	up
ENSRNOG00000002536.6	C1galt1c1	1	0.12729	5.4097e-272	1.20639e-270	1	up
ENSRNOG00000013933.5	Med27	1	0.190036	7.51815e-272	1.674e-270	1	up
ENSRNOG00000004032.7	Tmem94	1	0.0210962	8.1714e-272	1.81666e-270	1	up
ENSRNOG00000008604.7	Nsfl1c	2	0.652456	9.20555e-272	2.04343e-270	2	up
ENSRNOG00000001991.7	Atp5po	1	0.577458	1.65119e-271	3.65967e-270	1	up
ENSRNOG00000028501.7	Zc3h18	2	0.0532595	2.13515e-271	4.72509e-270	2	up
ENSRNOG00000052418.1	Cpsf3	1	0.126083	6.99738e-271	1.54615e-269	1	up
ENSRNOG00000016269.7	Rpl7l1	1	0.246025	2.25204e-270	4.96857e-269	1	up
ENSRNOG00000018630.7	Gapdh	1	3.23089	2.40011e-270	5.28718e-269	1	up
ENSRNOG00000010540.6	Mrpl45	1	0.101983	2.67647e-270	5.88702e-269	1	up
ENSRNOG00000015642.6	Pabpc4	1	0.249167	3.45933e-270	7.59741e-269	1	up
ENSRNOG00000009867.5	Tgfb3	1	0.104834	6.93826e-270	1.52148e-268	1	up
ENSRNOG00000020869.6	mrpl9	1	0.0660437	9.11877e-270	1.99661e-268	1	up
ENSRNOG00000014903.7	Zfyve27	2	0.0372009	9.78403e-270	2.13904e-268	2	up
ENSRNOG00000008081.6	Ddx27	1	0.192479	1.47987e-269	3.23048e-268	1	up
ENSRNOG00000021035.6	Rpl18	1	2.32383	2.77717e-269	6.0533e-268	1	up
ENSRNOG00000009716.4	Casc3	1	0.0446455	4.9375e-269	1.07459e-267	1	up
ENSRNOG00000002749.7	Spag9	2	0.081387	7.7663e-269	1.68771e-267	2	up
ENSRNOG00000015713.5	Parva	1	0.144795	1.50928e-268	3.27493e-267	1	up
ENSRNOG00000014619.7	Dhx38	1	0.0508615	1.95932e-268	4.2451e-267	1	up
ENSRNOG00000017222.5	Abraxas2	1	0.0588898	1.99898e-268	4.32455e-267	1	up
ENSRNOG00000057056.1	AABR07015729.1	1	0.139257	3.43119e-268	7.41188e-267	1	up
ENSRNOG00000014188.7	Tma16	2	0.075482	3.48178e-268	7.50995e-267	2	up
ENSRNOG00000013507.7	Selenot	1	0.16594	3.81708e-268	8.22091e-267	1	up
ENSRNOG00000013039.8	Add1	2	0.476937	4.95728e-268	1.06607e-266	2	up
ENSRNOG00000015173.7	Mbtps1	2	0.163858	1.00618e-267	2.16059e-266	1	up
ENSRNOG00000060462.1	AABR07039206.1	1	0.0583143	1.1284e-267	2.41945e-266	1	up
ENSRNOG00000006570.8	Plekhg3	1	0.0324734	2.27004e-267	4.86009e-266	1	up
ENSRNOG00000010861.7	Atad1	2	0.110066	6.45646e-267	1.38027e-265	1	up
ENSRNOG00000020979.5	Psmb4	1	0.785103	1.50968e-266	3.22266e-265	1	up
ENSRNOG00000010239.6	Cnbp	1	1.12125	1.69454e-266	3.61194e-265	1	up
ENSRNOG00000024186.4	Eef1b2	1	1.27776	3.12676e-266	6.65493e-265	1	up
ENSRNOG00000022939.5	Gpkow	1	0.0406594	4.9745e-266	1.05721e-264	1	up
ENSRNOG00000058130.1	Pym1	1	0.065594	5.92487e-266	1.25734e-264	1	up
ENSRNOG00000024066.4	Fundc2	1	0.0561606	1.08223e-265	2.29329e-264	1	up
ENSRNOG00000024309.4	Cox6b1	1	0.711425	1.14769e-265	2.42844e-264	1	up
ENSRNOG00000005301.6	Eif2b4	1	0.0661334	1.70871e-265	3.61023e-264	1	up
ENSRNOG00000010609.8	Abcf2	6	0.202661	1.91566e-265	4.0416e-264	1	up
ENSRNOG00000032776.4	Srp54a	1	0.243555	2.05244e-265	4.32386e-264	1	up
ENSRNOG00000050748.3	Dpp9	1	0.0433466	2.76865e-265	5.82423e-264	1	up
ENSRNOG00000046112.2	Dedd2	1	0.0162974	6.10842e-265	1.28312e-263	1	up
ENSRNOG00000016984.8	Atg13	1	0.0386133	6.38904e-265	1.34012e-263	1	up
ENSRNOG00000017414.7	Irf7	1	0.0806194	1.00649e-264	2.1081e-263	1	down
ENSRNOG00000017838.7	Gmcl1	3	0.164212	1.81132e-264	3.78834e-263	3	up
ENSRNOG00000050321.2	Zzz3	2	0.0287136	3.2703e-264	6.82988e-263	2	up
ENSRNOG00000029855.5	Letmd1	2	0.0345252	5.92773e-264	1.2362e-262	1	up
ENSRNOG00000018021.6	Brix1	1	0.095189	9.79115e-264	2.03895e-262	1	up
ENSRNOG00000003117.6	Psmd12	1	0.235135	1.63083e-263	3.39124e-262	1	up
ENSRNOG00000014571.5	Dbndd2	1	0.147145	1.65602e-263	3.43869e-262	1	up
ENSRNOG00000019506.7	Dnajb2	2	0.0968284	3.2508e-263	6.74052e-262	1	up
ENSRNOG00000048242.1	Txlna	1	0.041822	3.445e-263	7.13297e-262	1	up
ENSRNOG00000002632.8	Naca	3	2.92504	4.54956e-263	9.40655e-262	2	up
ENSRNOG00000050180.2	Zfpl1	1	0.0504794	6.1522e-263	1.2702e-261	1	up
ENSRNOG00000008195.6	Ywhaz	2	1.45978	9.4019e-263	1.93837e-261	2	up
ENSRNOG00000005012.7	Utp14a	1	0.0537486	9.84505e-263	2.02685e-261	1	up
ENSRNOG00000009585.5	Tcf20	1	0.0473118	1.05953e-262	2.17821e-261	1	up
ENSRNOG00000014690.6	Pigt	1	0.609715	2.85856e-262	5.86837e-261	1	up
ENSRNOG00000016731.8	Tpm2	2	0.834675	3.02009e-262	6.19119e-261	2	up
ENSRNOG00000013211.4	Chchd3	1	0.204884	4.05825e-262	8.30764e-261	1	up
ENSRNOG00000001229.6	Col18a1	1	0.0200705	5.19933e-262	1.06285e-260	1	up
ENSRNOG00000059492.1	LOC100365363	1	0.0173174	5.45443e-262	1.11343e-260	1	up
ENSRNOG00000023896.4	Dusp6	1	0.059887	2.66866e-261	5.43992e-260	1	down
ENSRNOG00000007432.6	Polr3b	1	0.0424826	3.06313e-261	6.23525e-260	1	up
ENSRNOG00000023467.6	Fam168b	1	0.0418867	5.87587e-261	1.1944e-259	1	down
ENSRNOG00000007416.5	Clp1	1	0.0587161	6.96909e-261	1.41464e-259	1	up
ENSRNOG00000013256.5	Ric8a	1	0.132403	1.03298e-260	2.09387e-259	1	up
ENSRNOG00000001237.6	Cabin1	4	0.019862	1.58799e-260	3.2144e-259	2	up
ENSRNOG00000014347.5	Slc4a2	1	0.0647146	3.0846e-260	6.23512e-259	1	up
ENSRNOG00000050044.2	Ptp4a2	1	0.172827	5.71107e-260	1.15281e-258	1	down
ENSRNOG00000007124.6	Krcc1	1	0.0883107	8.71096e-260	1.7559e-258	1	up
ENSRNOG00000010691.7	Cmtm3	1	0.104618	1.00753e-259	2.02809e-258	1	up
ENSRNOG00000040287.4	Cyp1b1	3	0.278723	2.10834e-259	4.23805e-258	3	up
ENSRNOG00000017916.7	Rexo1	1	0.0269613	6.55067e-259	1.31495e-257	1	up
ENSRNOG00000003942.5	Asnsd1	1	0.112675	8.14956e-259	1.63364e-257	1	up
ENSRNOG00000013743.5	Sec61a1	1	0.419428	8.39486e-259	1.68048e-257	1	up
ENSRNOG00000025725.7	LOC100910068	1	0.693463	9.44202e-259	1.88749e-257	1	up
ENSRNOG00000020288.4	Slc25a20	1	0.105959	1.3602e-258	2.71534e-257	1	up
ENSRNOG00000007492.7	Rpn2	2	0.918735	1.63081e-258	3.25106e-257	2	up
ENSRNOG00000053230.1	Fopnl	1	0.129012	1.99663e-258	3.97487e-257	1	up
ENSRNOG00000010311.9	Dzip1	3	0.0669021	2.04248e-258	4.06054e-257	3	down
ENSRNOG00000031721.3	Dnajc30	1	0.0207619	2.795e-258	5.54898e-257	1	up
ENSRNOG00000017032.5	Atp5f1a	1	1.15197	7.1984e-258	1.42716e-256	1	up
ENSRNOG00000002433.5	G3bp2	1	0.0941729	1.06755e-257	2.11362e-256	1	up
ENSRNOG00000029707.3	Mt-nd4	1	10.4534	3.5099e-257	6.93973e-256	1	up
ENSRNOG00000007964.4	Tp53inp1	1	0.0535457	1.04713e-256	2.06755e-255	1	down
ENSRNOG00000031053.3	Mt-nd4l	1	8.46851	1.60863e-256	3.17189e-255	1	up
ENSRNOG00000007316.6	Idh3B	1	0.160886	1.73231e-256	3.41111e-255	1	up
ENSRNOG00000033593.5	Osbpl9	2	0.0806371	1.79407e-256	3.52793e-255	2	up
ENSRNOG00000020894.5	Lsm12	1	0.0933305	9.89398e-256	1.94295e-254	1	up
ENSRNOG00000017397.7	Upf3a	1	0.0594326	1.444e-255	2.83185e-254	1	up
ENSRNOG00000018507.7	Gfpt1	2	0.140099	1.87834e-255	3.67864e-254	2	up
ENSRNOG00000059714.1	Hsp90aa1	1	4.51034	1.9339e-255	3.78234e-254	1	up
ENSRNOG00000018730.7	Nectin2	2	0.0862293	2.54373e-255	4.96834e-254	2	up
ENSRNOG00000051135.2	Tug1	2	0.128469	3.49499e-255	6.81712e-254	2	mixed
ENSRNOG00000018877.7	Zfp629	2	0.0227881	1.55256e-254	3.02425e-253	2	up
ENSRNOG00000020640.7	Zbtb7b	1	0.0431783	1.85587e-254	3.61021e-253	1	up
ENSRNOG00000011932.8	Snrpa1	1	0.123513	3.32927e-254	6.46771e-253	1	up
ENSRNOG00000018529.7	Csnk1g2	2	0.1064	3.5693e-254	6.92472e-253	2	up
ENSRNOG00000058359.1	Fkbp8	1	0.270654	3.74476e-254	7.25541e-253	1	up
ENSRNOG00000020683.7	Hnrnpul1	1	0.1546	1.29499e-253	2.50566e-252	1	up
ENSRNOG00000029197.4	Diablo	1	0.0886118	3.40257e-253	6.57483e-252	1	down
ENSRNOG00000016896.8	Rpl3	7	4.16896	4.3052e-253	8.30789e-252	6	up
ENSRNOG00000000551.7	Fam241b	1	0.047305	6.20914e-253	1.1966e-251	1	up
ENSRNOG00000025892.6	Set	3	0.843927	7.00139e-253	1.34749e-251	3	up
ENSRNOG00000013577.7	Kdelr3	2	0.46285	1.54117e-252	2.96219e-251	2	up
ENSRNOG00000005482.5	Sap30bp	1	0.0550205	1.97021e-252	3.78181e-251	1	up
ENSRNOG00000053943.1	Cops3	1	0.173698	3.20644e-252	6.1466e-251	1	up
ENSRNOG00000004515.4	Pes1	1	0.211224	8.77944e-252	1.68075e-250	1	up
ENSRNOG00000001762.3	Pcyt1a	1	0.0439244	9.71843e-252	1.85806e-250	1	up
ENSRNOG00000010189.8	Rps24	2	9.20732	1.06871e-251	2.04056e-250	2	up
ENSRNOG00000009451.5	Prpf38a	1	0.103692	1.34559e-251	2.56584e-250	1	up
ENSRNOG00000030715.6	Cfh	3	0.103957	1.38927e-251	2.64565e-250	3	up
ENSRNOG00000005087.5	Cebpz	1	0.132465	2.74411e-251	5.21885e-250	1	up
ENSRNOG00000000064.4	Atp5me	1	1.01928	4.29874e-251	8.16479e-250	1	up
ENSRNOG00000002579.7	Parm1	1	0.0910724	6.65117e-251	1.26163e-249	1	up
ENSRNOG00000003144.6	Gprc5c	2	0.0927656	7.13732e-251	1.35207e-249	2	up
ENSRNOG00000014160.4	Tcp1	3	0.678505	1.34718e-250	2.54873e-249	3	up
ENSRNOG00000009857.6	Ftsj3	1	0.149392	1.56338e-250	2.9539e-249	1	up
ENSRNOG00000004420.5	Rad21	1	0.251032	3.68099e-250	6.94589e-249	1	up
ENSRNOG00000042271.3	Ubb	1	5.01731	7.80008e-250	1.46993e-248	1	up
ENSRNOG00000013970.5	Cdt1	1	0.0519871	1.67143e-249	3.14572e-248	1	up
ENSRNOG00000009992.6	Rabggtb	1	0.192763	2.19295e-249	4.1219e-248	1	up
ENSRNOG00000010452.7	LOC100363502	1	0.845473	2.96789e-249	5.57125e-248	1	up
ENSRNOG00000047329.1	Mtif3	1	0.0548026	3.06489e-249	5.74587e-248	1	up
ENSRNOG00000014096.6	AABR07031756.1	1	0.0784841	3.23857e-249	6.06363e-248	1	up
ENSRNOG00000011068.7	Papss2	2	0.0388237	3.95035e-249	7.38675e-248	2	up
ENSRNOG00000003747.6	Asna1	1	0.245951	6.18892e-249	1.15577e-247	1	up
ENSRNOG00000032414.5	Tmem161b	1	0.0265598	1.75839e-248	3.27954e-247	1	up
ENSRNOG00000010204.6	Tmem9	2	0.187841	2.15879e-248	4.02113e-247	1	up
ENSRNOG00000020982.6	Fau	1	3.7423	3.40947e-248	6.34258e-247	1	up
ENSRNOG00000001825.7	AABR07034767.1	1	0.014586	4.40682e-248	8.18741e-247	1	up
ENSRNOG00000006751.5	Psmd6	1	0.260449	7.29297e-248	1.35322e-246	1	up
ENSRNOG00000013179.5	Tinagl1	2	0.118433	1.19216e-247	2.20923e-246	2	up
ENSRNOG00000018655.5	Adsl	1	0.143399	2.42178e-247	4.48216e-246	1	up
ENSRNOG00000012999.7	Phb2	2	0.512763	2.89444e-247	5.35009e-246	2	up
ENSRNOG00000020182.5	Mvp	1	0.113668	3.0314e-247	5.5961e-246	1	up
ENSRNOG00000005538.7	Psmd11	2	0.142415	3.23688e-247	5.96781e-246	2	up
ENSRNOG00000032134.4	Uqcrc1	1	0.294909	4.69984e-247	8.65405e-246	1	up
ENSRNOG00000051360.1	RGD1563270	1	1.39493	4.71383e-247	8.66877e-246	1	up
ENSRNOG00000019579.7	Edc3	1	0.0286587	6.53297e-247	1.19989e-245	1	up
ENSRNOG00000001710.5	Abcf3	1	0.0786168	2.07058e-246	3.79815e-245	1	up
ENSRNOG00000020889.7	Nucb1	1	0.369687	2.08623e-246	3.82202e-245	1	up
ENSRNOG00000059059.1	Skp2	1	0.0154486	2.29907e-246	4.20663e-245	1	up
ENSRNOG00000005138.6	Pip4k2c	2	0.0829379	2.53661e-246	4.6354e-245	1	up
ENSRNOG00000008140.6	Rpl15	1	0.710621	2.70543e-246	4.93767e-245	1	up
ENSRNOG00000014713.4	Csgalnact2	1	0.103206	4.84157e-246	8.82519e-245	1	up
ENSRNOG00000032574.4	Scrib	1	0.0657891	1.47087e-245	2.67772e-244	1	up
ENSRNOG00000043141.3	Ap3s2	2	0.189554	1.52075e-245	2.76506e-244	2	up
ENSRNOG00000018048.5	Dctn5	1	0.137022	2.3868e-245	4.33428e-244	1	up
ENSRNOG00000000902.7	Hsph1	1	1.20755	2.4201e-245	4.38923e-244	1	up
ENSRNOG00000000922.8	Sumf2	2	0.118925	2.59181e-245	4.69478e-244	2	up
ENSRNOG00000012940.7	Vps41	1	0.100976	3.0901e-245	5.59037e-244	1	up
ENSRNOG00000033316.6	Foxo4	2	0.0349148	5.48865e-245	9.91727e-244	2	up
ENSRNOG00000016452.7	Creb3	2	0.119972	5.98722e-245	1.08046e-243	2	up
ENSRNOG00000046883.2	Mydgf	1	0.398644	6.89672e-245	1.24304e-243	1	up
ENSRNOG00000009313.5	Lrpap1	1	0.167444	2.18307e-244	3.9298e-243	1	up
ENSRNOG00000014564.6	Yipf5	2	0.213481	5.3281e-244	9.57932e-243	2	up
ENSRNOG00000052219.1	Gm2a	1	0.369327	6.7015e-244	1.20336e-242	1	up
ENSRNOG00000014165.7	Ssr1	3	0.316397	7.23609e-244	1.29774e-242	2	up
ENSRNOG00000033426.4	Cdc37	2	0.279095	8.15363e-244	1.46049e-242	2	up
ENSRNOG00000004401.6	Mrpl13	1	0.247375	8.16652e-244	1.46099e-242	1	up
ENSRNOG00000015301.6	Elp2	1	0.142633	1.04824e-243	1.87298e-242	1	up
ENSRNOG00000052620.1	Rack1	2	3.39522	1.17672e-243	2.09996e-242	1	up
ENSRNOG00000014783.8	Pgghg	1	0.0234117	5.36301e-243	9.55896e-242	1	up
ENSRNOG00000021125.8	Prdx5	1	0.650112	7.67e-243	1.36541e-241	1	up
ENSRNOG00000032840.4	Sumo4	1	0.543997	8.93718e-243	1.58904e-241	1	up
ENSRNOG00000013381.6	Tsg101	1	0.202584	1.91274e-242	3.39669e-241	1	up
ENSRNOG00000048848.2	Ccdc9	1	0.0289865	1.94759e-242	3.45435e-241	1	up
ENSRNOG00000047106.3	Mtrf1	3	0.0361854	2.33444e-242	4.13542e-241	1	up
ENSRNOG00000047314.2	Tk1	1	0.131316	3.03733e-242	5.37399e-241	1	up
ENSRNOG00000029028.5	Mknk2	1	0.127473	5.2753e-242	9.32228e-241	1	up
ENSRNOG00000010034.5	Asah1	2	0.22462	5.88862e-242	1.03934e-240	2	up
ENSRNOG00000004766.5	Glis2	1	0.0423187	1.54754e-241	2.72808e-240	1	up
ENSRNOG00000020651.7	Cars	1	0.152354	1.66147e-241	2.92535e-240	1	up
ENSRNOG00000018441.6	Ggt7	1	0.0359537	1.66348e-241	2.92535e-240	1	up
ENSRNOG00000011020.6	Eif3l	1	0.665243	1.71904e-241	3.01938e-240	1	up
ENSRNOG00000000576.6	Anapc16	1	0.111903	3.0269e-241	5.31011e-240	1	up
ENSRNOG00000013816.5	Cmas	1	0.104006	3.93631e-241	6.89712e-240	1	up
ENSRNOG00000031506.4	LOC100360087	1	8.11289	8.08501e-241	1.41493e-239	1	up
ENSRNOG00000020793.6	Ruvbl2	1	0.0999656	1.4912e-240	2.60655e-239	1	up
ENSRNOG00000001312.8	Pdgfa	3	0.0729909	2.21174e-240	3.86134e-239	2	up
ENSRNOG00000012826.5	Creb3l2	1	0.0394978	2.29745e-240	4.00614e-239	1	up
ENSRNOG00000008309.5	Rpa3	1	0.150172	7.09928e-240	1.23644e-238	1	up
ENSRNOG00000017913.7	Atg16l1	2	0.0260492	7.17745e-240	1.24855e-238	2	up
ENSRNOG00000013977.4	Bzw1	1	0.312675	1.01896e-239	1.77039e-238	1	up
ENSRNOG00000057774.1	RGD1560212	1	0.156241	1.11332e-239	1.93202e-238	1	up
ENSRNOG00000021201.7	Txnip	1	0.206968	2.14805e-239	3.72321e-238	1	up
ENSRNOG00000050849.2	Leprot	1	0.0785276	3.95486e-239	6.84673e-238	1	up
ENSRNOG00000015552.7	Ppil4	1	0.055035	4.03931e-239	6.98458e-238	1	up
ENSRNOG00000059579.1	Gpt2	2	0.0508359	4.62612e-239	7.98971e-238	1	up
ENSRNOG00000001417.5	Plod3	1	0.182503	4.8356e-239	8.34155e-238	1	up
ENSRNOG00000021359.4	Mtfr1	1	0.0417622	5.86615e-239	1.01072e-237	1	up
ENSRNOG00000016217.8	Gtpbp4	1	0.0860261	7.50266e-239	1.29115e-237	1	up
ENSRNOG00000025459.4	Mars	1	0.216252	1.07064e-238	1.8403e-237	1	up
ENSRNOG00000013429.5	Tbl3	1	0.0725746	1.13101e-238	1.94177e-237	1	up
ENSRNOG00000007029.3	Dnaja1	1	0.646783	2.51245e-238	4.30838e-237	1	up
ENSRNOG00000018795.6	Rpl18a	1	3.87947	3.50211e-238	5.99835e-237	1	up
ENSRNOG00000043328.3	Chmp2a	1	0.203859	8.02249e-238	1.37245e-236	1	up
ENSRNOG00000051179.2	Vps25	5	0.229656	9.18303e-238	1.56914e-236	1	up
ENSRNOG00000027914.5	Plscr3	1	0.103472	1.08441e-237	1.85078e-236	1	up
ENSRNOG00000015845.5	Fam129b	1	0.163476	1.62405e-237	2.76853e-236	1	up
ENSRNOG00000003217.3	Lgals3bp	1	0.112962	2.50718e-237	4.26899e-236	1	down
ENSRNOG00000019091.7	Wtap	2	0.148743	2.72959e-237	4.64222e-236	2	up
ENSRNOG00000010873.7	Pithd1	1	0.0413023	5.36485e-237	9.11332e-236	1	up
ENSRNOG00000020391.6	Nip7	1	0.133425	6.72191e-237	1.14052e-235	1	up
ENSRNOG00000018556.3	Tomm40	1	0.134442	7.36542e-237	1.24792e-235	1	up
ENSRNOG00000000431.7	Atf6b	3	0.129408	7.37218e-237	1.24792e-235	2	up
ENSRNOG00000026517.3	Vrk3	1	0.0592353	1.12559e-236	1.90311e-235	1	up
ENSRNOG00000006762.5	LOC100359574	1	0.445908	3.45985e-236	5.84299e-235	1	up
ENSRNOG00000038574.2	Rassf9	1	0.0293824	6.38808e-236	1.07756e-234	1	up
ENSRNOG00000015866.5	Hint2	1	0.0627655	9.71501e-236	1.63685e-234	1	up
ENSRNOG00000004588.6	Zbed4	1	0.0241558	9.879e-236	1.66254e-234	1	up
ENSRNOG00000028196.4	Mgme1	1	0.0223803	1.13493e-235	1.90776e-234	1	up
ENSRNOG00000050570.1	Nrbp1	1	0.139547	1.37429e-235	2.30743e-234	1	up
ENSRNOG00000049952.3	Gucd1	1	0.0262656	4.12739e-235	6.92187e-234	1	up
ENSRNOG00000002115.6	Sod1	1	3.24809	4.66106e-235	7.80782e-234	1	up
ENSRNOG00000055300.1	Ncapd2	1	0.0435732	6.30964e-235	1.05572e-233	1	up
ENSRNOG00000014128.5	Ecsit	1	0.0385201	9.94302e-235	1.66172e-233	1	up
ENSRNOG00000001258.3	Snx8	1	0.0434441	2.06695e-234	3.4504e-233	1	up
ENSRNOG00000004793.6	Ncln	1	0.144195	2.63031e-234	4.38576e-233	1	up
ENSRNOG00000046699.3	Slpi	1	0.0892427	3.24376e-234	5.40241e-233	1	up
ENSRNOG00000002903.7	Specc1	2	0.0471299	3.41644e-234	5.68346e-233	2	up
ENSRNOG00000016707.7	Casp2	2	0.0433329	3.56607e-234	5.92558e-233	1	up
ENSRNOG00000049575.2	Atn1	1	0.0823895	4.54345e-234	7.54098e-233	1	up
ENSRNOG00000037645.4	Tceal7	1	0.0271985	7.323e-234	1.21404e-232	1	down
ENSRNOG00000021153.6	Fkbp2	1	0.189827	9.26005e-234	1.53342e-232	1	up
ENSRNOG00000047563.2	Mrpl39	1	0.0795847	1.03977e-233	1.71983e-232	1	up
ENSRNOG00000034071.2	Chmp4bl1	1	0.316277	1.25838e-233	2.07905e-232	1	up
ENSRNOG00000000411.6	Nus1	1	0.120281	1.42915e-233	2.35851e-232	1	up
ENSRNOG00000014078.7	Ndufb8	1	0.619809	2.2178e-233	3.65583e-232	1	up
ENSRNOG00000038902.4	RGD1565641	1	0.311411	2.80398e-233	4.61685e-232	1	up
ENSRNOG00000003879.5	Rnf167	1	0.0219622	4.97857e-233	8.18805e-232	1	up
ENSRNOG00000056728.1	G6pd	1	0.417774	6.44641e-233	1.05901e-231	1	up
ENSRNOG00000010184.4	Brk1	1	0.176119	9.2198e-233	1.5129e-231	1	up
ENSRNOG00000016190.6	Coq9	1	0.0832704	1.4408e-232	2.36157e-231	1	up
ENSRNOG00000013135.7	Ptpn12	1	0.0848326	1.77272e-232	2.90232e-231	1	up
ENSRNOG00000020673.4	Pbxip1	1	0.0920217	2.10414e-232	3.44104e-231	1	up
ENSRNOG00000001316.7	Anapc5	1	0.548066	2.69476e-232	4.40195e-231	1	up
ENSRNOG00000002572.5	Cacybp	2	0.844069	2.73268e-232	4.45886e-231	1	up
ENSRNOG00000017824.6	Ncoa5	1	0.0940138	4.25718e-232	6.93853e-231	1	up
ENSRNOG00000017852.8	Nars	2	0.353388	4.51779e-232	7.35499e-231	1	up
ENSRNOG00000010362.7	Anxa2	1	1.97195	1.12702e-231	1.83273e-230	1	up
ENSRNOG00000022289.6	Aip	2	0.136864	1.15977e-231	1.88387e-230	2	up
ENSRNOG00000004602.6	Rnf145	1	0.065491	1.29129e-231	2.09516e-230	1	up
ENSRNOG00000007984.6	Amer1	1	0.03684	1.39476e-231	2.26051e-230	1	up
ENSRNOG00000008781.5	Erg28	1	0.0608361	2.13104e-231	3.44994e-230	1	up
ENSRNOG00000003691.5	Tmed7	1	0.218573	2.29107e-231	3.70488e-230	1	up
ENSRNOG00000013733.6	Ppp4r1	1	0.0647767	3.03337e-231	4.89977e-230	1	up
ENSRNOG00000017583.7	Mapkap1	1	0.0213677	3.18896e-231	5.14536e-230	1	up
ENSRNOG00000006460.5	Amdhd2	1	0.0391241	4.54714e-231	7.32859e-230	1	up
ENSRNOG00000020675.5	Ccdc97	1	0.0363251	5.16539e-231	8.31576e-230	1	up
ENSRNOG00000019164.7	Uba1	1	0.262279	5.37221e-231	8.6391e-230	1	up
ENSRNOG00000014624.6	Selenok	1	0.244568	7.3254e-231	1.1767e-229	1	up
ENSRNOG00000016596.3	Hspa4	1	0.308259	7.97506e-231	1.27963e-229	1	up
ENSRNOG00000011419.4	Aldh6a1	1	0.0536254	9.596e-231	1.53802e-229	1	up
ENSRNOG00000016930.5	Ube2s	1	0.350234	2.38012e-230	3.81056e-229	1	up
ENSRNOG00000014633.6	Vps28	1	0.257233	3.95537e-230	6.32553e-229	1	up
ENSRNOG00000037229.2	Gmppb	1	0.0302516	4.13428e-230	6.60435e-229	1	up
ENSRNOG00000047052.2	Clpp	1	0.102633	4.29785e-230	6.85808e-229	1	up
ENSRNOG00000037607.2	LOC100911575	1	1.87157	7.24848e-230	1.15409e-228	1	up
ENSRNOG00000002116.6	Rplp2	1	1.87157	7.24848e-230	1.15409e-228	1	up
ENSRNOG00000011282.6	Ppp2r1a	1	0.269266	1.29401e-229	2.05804e-228	1	up
ENSRNOG00000018971.5	Mob3a	1	0.108908	1.45098e-229	2.30517e-228	1	up
ENSRNOG00000020663.4	Pygo2	1	0.0447703	1.93686e-229	3.0737e-228	1	up
ENSRNOG00000015150.6	Spg7	2	0.0596781	1.95474e-229	3.09868e-228	2	up
ENSRNOG00000001852.7	Ergic2	2	0.118767	5.00207e-229	7.92067e-228	2	up
ENSRNOG00000002763.6	Ulk2	1	0.0181201	6.35026e-229	1.00445e-227	1	down
ENSRNOG00000047984.2	Mrps22	1	0.130541	1.38471e-228	2.18787e-227	1	up
ENSRNOG00000016795.6	Rabl6	1	0.0623228	2.60598e-228	4.11302e-227	1	up
ENSRNOG00000012844.7	Tox4	2	0.0753828	5.88948e-228	9.28523e-227	2	up
ENSRNOG00000009977.6	Thrap3	1	0.156253	6.05107e-228	9.52961e-227	1	up
ENSRNOG00000017817.5	Cox4i1	1	1.63499	6.71441e-228	1.05628e-226	1	up
ENSRNOG00000042561.2	Cks1b	1	0.103596	7.99516e-228	1.25639e-226	1	up
ENSRNOG00000011732.7	Psmb7	3	0.679025	8.0974e-228	1.27108e-226	2	up
ENSRNOG00000007688.6	Sms	1	0.16503	1.36597e-227	2.1419e-226	1	up
ENSRNOG00000006941.7	Thumpd3	1	0.128772	3.23027e-227	5.05971e-226	1	up
ENSRNOG00000007203.5	Psmc6	1	0.330384	3.47372e-227	5.43515e-226	1	up
ENSRNOG00000022245.4	Msantd4	1	0.0480908	3.58471e-227	5.60276e-226	1	up
ENSRNOG00000023650.5	Cops4	1	0.0990048	3.93273e-227	6.14007e-226	1	up
ENSRNOG00000000665.7	Pitpnb	2	0.264724	4.25443e-227	6.63516e-226	2	up
ENSRNOG00000016447.5	RGD1310553	1	0.0278367	4.35819e-227	6.78967e-226	1	up
ENSRNOG00000008471.7	Kif21b	1	0.0440931	4.44659e-227	6.91995e-226	1	up
ENSRNOG00000020336.6	Ezh1	1	0.0138887	4.6199e-227	7.18193e-226	1	up
ENSRNOG00000056845.1	AABR07041229.1	1	0.292602	6.18125e-227	9.59885e-226	1	up
ENSRNOG00000001842.7	Mrps35	1	0.0286247	1.25669e-226	1.94942e-225	1	up
ENSRNOG00000000122.4	Ak2	1	0.0966698	1.78514e-226	2.7662e-225	1	up
ENSRNOG00000031127.2	Snrpe	1	1.83541	1.99008e-226	3.08048e-225	1	up
ENSRNOG00000009715.6	Me1	2	0.222222	2.05288e-226	3.17429e-225	2	up
ENSRNOG00000019305.8	Sh3tc2	1	0.0118886	2.18163e-226	3.36976e-225	1	up
ENSRNOG00000007720.6	Rnf26	1	0.09151	9.27025e-226	1.43037e-224	1	up
ENSRNOG00000016541.5	Enc1	1	0.0956342	9.95169e-226	1.53387e-224	1	up
ENSRNOG00000012698.6	Chsy1	1	0.0546445	1.31318e-225	2.02188e-224	1	up
ENSRNOG00000005610.6	Yipf4	1	0.157793	1.34923e-225	2.07518e-224	1	up
ENSRNOG00000006987.6	Tmem263	2	0.185015	1.35148e-225	2.07642e-224	2	up
ENSRNOG00000005982.6	C1d	2	0.0910695	1.49063e-225	2.2878e-224	2	up
ENSRNOG00000009661.7	Tgds	2	0.0287488	3.18191e-225	4.87837e-224	1	up
ENSRNOG00000018645.5	Rpsa	1	5.6352	3.71611e-225	5.69136e-224	1	up
ENSRNOG00000011052.6	Gars	1	0.422014	3.84538e-225	5.88311e-224	1	up
ENSRNOG00000012550.6	Uqcrh	1	0.447088	3.9537e-225	6.04244e-224	1	up
ENSRNOG00000017352.4	Ctdnep1	1	0.128389	7.65846e-225	1.16921e-223	1	up
ENSRNOG00000010616.6	Ndor1	1	0.0258384	8.34843e-225	1.2732e-223	1	up
ENSRNOG00000047456.1	Yju2	1	0.0442028	1.31734e-224	2.00693e-223	1	up
ENSRNOG00000011572.9	Klc1	4	0.317815	1.73106e-224	2.63446e-223	4	up
ENSRNOG00000005249.5	Snx6	1	0.211074	2.01683e-224	3.06613e-223	1	up
ENSRNOG00000003127.4	Spryd4	1	0.0592797	4.0803e-224	6.19667e-223	1	up
ENSRNOG00000046949.2	Kcnb1	1	0.0232796	5.14456e-224	7.80474e-223	1	up
ENSRNOG00000045561.1	Uqcc3	1	0.0895267	6.28846e-224	9.53014e-223	1	up
ENSRNOG00000019970.6	mrpl11	1	0.151173	1.24175e-223	1.8799e-222	1	up
ENSRNOG00000032042.4	RGD1560108	1	0.0329664	1.34635e-223	2.03613e-222	1	up
ENSRNOG00000026008.5	Gtf2e1	1	0.0724953	1.59035e-223	2.40262e-222	1	up
ENSRNOG00000006077.8	Snx5	2	0.18948	1.75479e-223	2.64829e-222	2	up
ENSRNOG00000016012.7	Spats2l	2	0.165851	1.77252e-223	2.67226e-222	2	up
ENSRNOG00000011306.2	Myod1	1	0.0328841	3.48698e-223	5.25151e-222	1	down
ENSRNOG00000018281.6	Uqcrfs1	1	0.383596	3.69801e-223	5.56354e-222	1	up
ENSRNOG00000055319.1	Mrfap1	1	0.345375	4.01094e-223	6.02806e-222	1	up
ENSRNOG00000053397.1	Fmr1nb	1	0.236138	5.03639e-223	7.56138e-222	1	up
ENSRNOG00000012644.8	Nup58	2	0.0774515	5.24758e-223	7.87028e-222	2	up
ENSRNOG00000003019.6	Ubn1	1	0.0328559	8.45558e-223	1.26685e-221	1	up
ENSRNOG00000021438.3	Tuba1c	1	0.787157	1.27355e-222	1.90611e-221	1	up
ENSRNOG00000028498.5	Wdr1	1	0.342648	1.49515e-222	2.23547e-221	1	up
ENSRNOG00000005350.6	Pwp1	1	0.0814769	2.50915e-222	3.74767e-221	1	up
ENSRNOG00000020024.7	Taf7	1	0.0519707	5.37261e-222	8.01626e-221	1	up
ENSRNOG00000040013.4	Rhox2	3	0.0731826	6.07363e-222	9.0529e-221	3	up
ENSRNOG00000023383.6	Ddx3x	2	0.487042	6.45909e-222	9.61754e-221	2	up
ENSRNOG00000021270.5	Trmt6	1	0.0471385	8.15942e-222	1.21368e-220	1	up
ENSRNOG00000026085.4	Rabl3	1	0.0323231	2.6874e-221	3.99329e-220	1	up
ENSRNOG00000042114.3	Erich1	1	0.0264819	3.33138e-221	4.94514e-220	1	up
ENSRNOG00000019113.7	Hnrnpk	2	1.03977	4.08878e-221	6.06321e-220	2	up
ENSRNOG00000010237.6	Map7d1	1	0.0750576	4.27373e-221	6.33098e-220	1	up
ENSRNOG00000002388.4	Trim41	1	0.0341576	5.87996e-221	8.70149e-220	1	up
ENSRNOG00000013502.7	Eps15l1	1	0.042919	7.81106e-221	1.15474e-219	1	up
ENSRNOG00000012736.5	Sssca1	1	0.0989273	1.11919e-220	1.65287e-219	1	up
ENSRNOG00000016723.7	Phpt1	1	0.18392	1.27445e-220	1.88024e-219	1	up
ENSRNOG00000015501.8	Ddhd2	1	0.039557	2.10884e-220	3.10807e-219	1	up
ENSRNOG00000015699.7	Lman2l	2	0.0747736	2.4838e-220	3.65697e-219	2	up
ENSRNOG00000013538.7	Capza1	1	0.18113	3.19549e-220	4.70004e-219	1	up
ENSRNOG00000005248.6	Slc1a4	1	0.139128	8.85226e-220	1.3007e-218	1	up
ENSRNOG00000006976.5	Med6	1	0.159902	1.22565e-219	1.79907e-218	1	up
ENSRNOG00000047598.1	Ctdsp2	1	0.270572	1.34446e-219	1.97146e-218	1	up
ENSRNOG00000001424.8	Cux1	1	0.0564544	1.40385e-219	2.05647e-218	1	up
ENSRNOG00000049531.2	Usp19	2	0.0855398	1.72522e-219	2.52468e-218	2	up
ENSRNOG00000009972.7	Rara	2	0.0631551	2.54177e-219	3.71586e-218	2	up
ENSRNOG00000033772.5	Serpinb9	1	0.224755	2.71216e-219	3.96096e-218	1	down
ENSRNOG00000008994.5	Arpc4	1	0.302449	2.85166e-219	4.16049e-218	1	up
ENSRNOG00000009799.5	Dpagt1	1	0.0584918	3.20641e-219	4.67336e-218	1	up
ENSRNOG00000000264.5	Def8	1	0.0272739	3.48036e-219	5.06752e-218	1	up
ENSRNOG00000019132.5	Fv1	1	0.0669355	4.50955e-219	6.55946e-218	1	up
ENSRNOG00000015290.6	Tpi1	1	0.772666	6.11184e-219	8.88119e-218	1	up
ENSRNOG00000001747.5	LOC100910732	2	0.111242	1.42229e-218	2.06468e-217	2	up
ENSRNOG00000056765.1	Rpl10	1	4.34811	1.60724e-218	2.33082e-217	1	up
ENSRNOG00000060154.1	Ddx23	1	0.145918	1.74477e-218	2.52774e-217	1	up
ENSRNOG00000007834.5	Cand1	1	0.181105	3.44062e-218	4.9796e-217	1	up
ENSRNOG00000001642.7	Tbc1d23	1	0.0655311	4.3799e-218	6.33269e-217	1	up
ENSRNOG00000019725.5	Actr1a	1	0.235409	7.41709e-218	1.07133e-216	1	up
ENSRNOG00000047225.2	Tma7	1	0.439566	8.31704e-218	1.20013e-216	1	up
ENSRNOG00000015231.6	Mrpl44	1	0.0465039	8.84754e-218	1.2754e-216	1	up
ENSRNOG00000031203.5	Scfd1	1	0.136222	1.62461e-217	2.3396e-216	1	up
ENSRNOG00000007227.7	Mien1	1	0.150999	1.84423e-217	2.65324e-216	1	up
ENSRNOG00000010980.5	Proser1	1	0.0133906	4.37618e-217	6.28961e-216	1	up
ENSRNOG00000017516.7	Bcl9	1	0.0215494	5.86001e-217	8.41388e-216	1	up
ENSRNOG00000019635.6	Cops8	1	0.143129	9.74888e-217	1.39837e-215	1	up
ENSRNOG00000001643.7	Psmg1	1	0.169183	1.06227e-216	1.5222e-215	1	up
ENSRNOG00000030963.3	LOC108351137	1	3.73185	2.02638e-216	2.90087e-215	1	up
ENSRNOG00000023529.3	Rpl5	1	3.6145	2.45788e-216	3.5151e-215	1	up
ENSRNOG00000001453.7	Baz1b	1	0.0635894	2.71083e-216	3.87303e-215	1	up
ENSRNOG00000010895.6	Tmem30a	2	0.215167	2.95269e-216	4.21442e-215	2	up
ENSRNOG00000054274.1	Cacnb3	1	0.134037	3.03858e-216	4.33275e-215	1	up
ENSRNOG00000018761.6	Eif3c	1	0.73321	4.06356e-216	5.78857e-215	1	up
ENSRNOG00000007788.7	Glod4	1	0.257257	4.68988e-216	6.6742e-215	1	up
ENSRNOG00000011222.5	Dynll1	1	1.28746	5.17733e-216	7.36066e-215	1	up
ENSRNOG00000060912.1	Qars	1	0.270583	5.22132e-216	7.41591e-215	1	up
ENSRNOG00000005783.8	Dlg5	1	0.0231582	5.33823e-216	7.57454e-215	1	up
ENSRNOG00000021317.5	Cct2	1	1.2445	5.86569e-216	8.3148e-215	1	up
ENSRNOG00000034180.4	LOC100360781	1	5.43986	5.98235e-216	8.47188e-215	1	up
ENSRNOG00000061543.1	Ap2b1	2	0.134624	6.26943e-216	8.86975e-215	2	up
ENSRNOG00000007801.7	R3hdm2	2	0.0732345	6.2816e-216	8.87828e-215	1	up
ENSRNOG00000011138.4	Rpl29	1	3.95714	9.15236e-216	1.29231e-214	1	up
ENSRNOG00000018343.6	Isca1	1	0.0658191	1.74012e-215	2.45466e-214	1	up
ENSRNOG00000016411.4	Rps12	1	2.38596	2.2377e-215	3.15347e-214	1	up
ENSRNOG00000021638.6	Eef1d	1	0.357241	2.45175e-215	3.45177e-214	1	up
ENSRNOG00000004820.6	Sar1b	1	0.213325	2.841e-215	3.9959e-214	1	up
ENSRNOG00000015732.5	Bcl2l2	1	0.0227432	2.98467e-215	4.19389e-214	1	up
ENSRNOG00000024967.5	Uqcrb	1	0.221474	5.01368e-215	7.03811e-214	1	up
ENSRNOG00000022980.5	Sdhd	1	0.261121	7.02549e-215	9.85271e-214	1	up
ENSRNOG00000013442.8	Ciz1	2	0.0376445	8.43965e-215	1.18245e-213	2	up
ENSRNOG00000020318.7	Pnkp	2	0.0372226	1.38307e-214	1.9359e-213	2	up
ENSRNOG00000037162.3	Slbp	1	0.198747	1.73171e-214	2.42155e-213	1	up
ENSRNOG00000021689.5	Rps6kb2	2	0.064226	2.31453e-214	3.23341e-213	1	up
ENSRNOG00000060597.1	Syf2	1	0.0927072	2.38371e-214	3.32685e-213	1	up
ENSRNOG00000049912.2	Atp5f1e	1	1.15597	2.9897e-214	4.16859e-213	1	up
ENSRNOG00000012788.6	Clns1a	1	0.183777	5.33154e-214	7.4267e-213	1	up
ENSRNOG00000020715.7	Ddb1	1	0.60272	9.42658e-214	1.31184e-212	1	up
ENSRNOG00000031789.5	Rangap1	2	0.147298	9.91859e-214	1.37898e-212	1	up
ENSRNOG00000051680.1	Ccdc186	1	0.0549349	1.14177e-213	1.58587e-212	1	up
ENSRNOG00000016298.7	Lysmd3	1	0.0269861	2.46629e-213	3.42231e-212	1	up
ENSRNOG00000005958.8	Rrbp1	1	0.157715	2.65553e-213	3.68136e-212	1	up
ENSRNOG00000018686.7	Atxn2l	2	0.135435	3.58626e-213	4.96688e-212	2	up
ENSRNOG00000005577.6	Desi1	1	0.0683926	5.26659e-213	7.28713e-212	1	up
ENSRNOG00000015989.5	Mrpl32	1	0.164144	6.83186e-213	9.44389e-212	1	up
ENSRNOG00000048733.2	Nup62	1	0.0805675	7.30729e-213	1.00914e-211	1	up
ENSRNOG00000012840.7	Sparc	1	3.49817	1.0467e-212	1.44413e-211	1	up
ENSRNOG00000001091.6	Hip1r	1	0.0247792	1.10855e-212	1.52801e-211	1	up
ENSRNOG00000005478.5	Fkbp9	1	0.35009	1.66618e-212	2.29445e-211	1	up
ENSRNOG00000023455.5	Pomgnt1	1	0.0945532	1.97915e-212	2.72284e-211	1	up
ENSRNOG00000006844.4	Dnajc14	1	0.0628719	3.96341e-212	5.44753e-211	1	up
ENSRNOG00000015540.8	Ppp6r3	2	0.140584	4.07009e-212	5.58884e-211	2	up
ENSRNOG00000059408.1	Prr12	1	0.0154247	6.12004e-212	8.39576e-211	1	up
ENSRNOG00000013845.6	Mrpl21	1	0.132839	8.95012e-212	1.22666e-210	1	up
ENSRNOG00000055648.1	Haus7	2	0.074431	9.16264e-212	1.2546e-210	1	up
ENSRNOG00000058677.1	Lsm8	1	0.28151	1.11581e-211	1.52638e-210	1	up
ENSRNOG00000029095.4	Trabd	1	0.0652078	1.14291e-211	1.56198e-210	1	up
ENSRNOG00000008689.8	Cbx1	1	0.132766	1.43624e-211	1.96101e-210	1	up
ENSRNOG00000029912.6	2021-09-05	2	0.157717	1.65589e-211	2.25878e-210	2	up
ENSRNOG00000036687.3	Alyref	1	0.177212	1.95726e-211	2.66737e-210	1	up
ENSRNOG00000016748.5	Poll	1	0.0486676	4.88504e-211	6.6511e-210	1	up
ENSRNOG00000058388.2	Zfp36	1	0.0372241	5.92064e-211	8.05352e-210	1	up
ENSRNOG00000010584.7	Tmem123	2	0.114286	8.67107e-211	1.17837e-209	2	down
ENSRNOG00000006541.6	Nup107	1	0.0819074	1.23707e-210	1.67956e-209	1	up
ENSRNOG00000000465.7	Slc39a7	2	0.133128	2.04546e-210	2.7745e-209	2	up
ENSRNOG00000020623.7	Aldh16a1	3	0.0604136	2.25013e-210	3.04926e-209	1	up
ENSRNOG00000051196.2	AABR07018038.1	5	0.103804	3.75993e-210	5.0905e-209	4	up
ENSRNOG00000001171.6	Coq5	1	0.0397986	6.43272e-210	8.70101e-209	1	up
ENSRNOG00000060185.1	LOC103690317	2	0.12479	6.71577e-210	9.07538e-209	2	up
ENSRNOG00000025001.6	Pcolce	2	1.55577	8.66097e-210	1.16931e-208	1	up
ENSRNOG00000017106.6	Csnk1a1	2	0.405725	8.77994e-210	1.18427e-208	2	up
ENSRNOG00000022609.6	Mrps10	2	0.0777865	9.11501e-210	1.22832e-208	2	up
ENSRNOG00000010267.7	Klhdc10	2	0.0909685	9.62376e-210	1.29567e-208	2	up
ENSRNOG00000009183.8	Szrd1	1	0.0415957	9.85889e-210	1.32609e-208	1	up
ENSRNOG00000010721.5	Dlgap5	1	0.0762183	1.27959e-209	1.71955e-208	1	up
ENSRNOG00000033372.5	Klhl24	1	0.0801997	1.92118e-209	2.57933e-208	1	up
ENSRNOG00000003980.5	Ttc1	1	0.142526	1.97464e-209	2.64865e-208	1	up
ENSRNOG00000058658.1	Mtch2	2	0.317262	2.15682e-209	2.89034e-208	2	up
ENSRNOG00000003289.8	Lap3	1	0.241317	3.51233e-209	4.7025e-208	1	up
ENSRNOG00000012087.6	Ufsp2	1	0.156161	3.8957e-209	5.21094e-208	1	up
ENSRNOG00000003116.8	Dph1	5	0.0673612	8.02421e-209	1.07234e-207	5	up
ENSRNOG00000004621.8	Rtn4	4	1.1304	8.28402e-209	1.10604e-207	3	up
ENSRNOG00000010588.8	Tns2	1	0.09249	8.40844e-209	1.12162e-207	1	up
ENSRNOG00000015865.5	Ap2s1	1	0.207784	1.04171e-208	1.38827e-207	1	up
ENSRNOG00000031889.4	AABR07065438.1	1	0.539606	1.44285e-208	1.9211e-207	1	up
ENSRNOG00000004544.7	Ube2e3	2	0.307686	1.79624e-208	2.38943e-207	2	up
ENSRNOG00000027954.5	Cdh15	1	0.127928	2.16801e-208	2.88132e-207	1	down
ENSRNOG00000000663.4	Tfip11	1	0.049039	2.18198e-208	2.89723e-207	1	up
ENSRNOG00000051344.2	Psme3	2	0.217497	3.51415e-208	4.6618e-207	2	up
ENSRNOG00000061012.1	Kat5	1	0.0679886	4.02322e-208	5.33224e-207	1	up
ENSRNOG00000055756.1	Bcap31	1	0.364327	4.49628e-208	5.95377e-207	1	up
ENSRNOG00000004604.8	Slc38a10	1	0.0830919	4.81858e-208	6.37471e-207	1	up
ENSRNOG00000050016.2	Gtf3a	1	0.120969	5.46876e-208	7.22826e-207	1	up
ENSRNOG00000008456.6	Thoc5	1	0.107163	5.71457e-208	7.54625e-207	1	up
ENSRNOG00000003129.7	Zfp496	1	0.0420363	5.76605e-208	7.60729e-207	1	up
ENSRNOG00000013553.5	Ngrn	1	0.0737598	6.28385e-208	8.28289e-207	1	up
ENSRNOG00000019085.5	Xpo5	1	0.0453009	7.20704e-208	9.49112e-207	1	up
ENSRNOG00000052934.1	Nol11	1	0.110774	1.33259e-207	1.75332e-206	1	up
ENSRNOG00000012379.8	Wdr18	5	0.123139	1.78345e-207	2.3444e-206	3	up
ENSRNOG00000012457.7	Cyc1	1	0.347885	1.79634e-207	2.3592e-206	1	up
ENSRNOG00000011148.6	Ssr3	1	0.244708	1.90855e-207	2.5043e-206	1	up
ENSRNOG00000008108.5	Ubr7	2	0.0873313	1.9402e-207	2.54352e-206	2	up
ENSRNOG00000017285.8	Tab1	2	0.0452191	2.81635e-207	3.68878e-206	2	up
ENSRNOG00000020567.6	Fibp	1	0.147787	3.08973e-207	4.04319e-206	1	up
ENSRNOG00000013965.5	Noc3l	1	0.0634888	3.21193e-207	4.19931e-206	1	up
ENSRNOG00000005763.7	Arl1	1	0.362793	3.63232e-207	4.74464e-206	1	up
ENSRNOG00000016133.5	Sumo1	1	0.224124	3.99251e-207	5.21042e-206	1	up
ENSRNOG00000020659.5	Mrpl4	1	0.0755344	7.77434e-207	1.01368e-205	1	up
ENSRNOG00000020117.4	Brms1	1	0.184308	9.70073e-207	1.26371e-205	1	up
ENSRNOG00000016249.7	Cep85	2	0.0189247	1.43785e-206	1.87141e-205	2	up
ENSRNOG00000021824.5	Dnajb1	2	0.236796	1.82467e-206	2.37273e-205	1	up
ENSRNOG00000029212.6	Vcan	4	0.226748	3.06097e-206	3.97679e-205	4	mixed
ENSRNOG00000018069.4	Ngdn	1	0.11489	4.17002e-206	5.41279e-205	1	up
ENSRNOG00000038597.4	Dlg1	2	0.1674	6.52419e-206	8.46098e-205	2	up
ENSRNOG00000025424.4	Yrdc	1	0.0390789	7.848e-206	1.01687e-204	1	up
ENSRNOG00000018782.5	Gmnn	1	0.0676104	8.37896e-206	1.08469e-204	1	up
ENSRNOG00000006365.8	Asb15	1	0.0112252	1.04498e-205	1.35156e-204	1	up
ENSRNOG00000051699.1	Zdhhc4	1	0.0421373	1.10355e-205	1.42604e-204	1	up
ENSRNOG00000046548.2	Rhox5	2	0.959363	1.21384e-205	1.56716e-204	1	up
ENSRNOG00000021237.6	RGD1565616	1	0.0140708	1.2212e-205	1.57526e-204	1	up
ENSRNOG00000018818.6	Txnl1	2	0.390464	1.43387e-205	1.84794e-204	1	up
ENSRNOG00000019235.3	Rbm22	1	0.0714379	2.0394e-205	2.62599e-204	1	up
ENSRNOG00000013331.5	Sdha	1	0.105022	2.36052e-205	3.03678e-204	1	up
ENSRNOG00000006148.6	RGD1310352	2	0.321643	2.87818e-205	3.69946e-204	2	up
ENSRNOG00000014398.6	Scara5	1	0.0276662	5.08791e-205	6.53393e-204	1	up
ENSRNOG00000018453.7	Nop2	1	0.163573	5.29601e-205	6.79513e-204	1	up
ENSRNOG00000045747.1	Capns1	1	0.286764	7.80345e-205	9.99463e-204	1	up
ENSRNOG00000048194.1	LOC100912380	1	0.286764	7.80345e-205	9.99463e-204	1	up
ENSRNOG00000020204.7	Srp19	1	0.206352	8.18472e-205	1.04737e-203	1	up
ENSRNOG00000016528.8	Ppp1r21	1	0.0338688	8.62005e-205	1.1021e-203	1	up
ENSRNOG00000017150.7	Med10	1	0.12737	1.20717e-204	1.54204e-203	1	up
ENSRNOG00000055089.1	Slc44a1	2	0.0499893	1.29878e-204	1.65761e-203	2	mixed
ENSRNOG00000048738.2	Hdac6	1	0.0771276	1.46393e-204	1.86674e-203	1	up
ENSRNOG00000019500.4	Cyp1a1	1	0.00584802	1.5617e-204	1.98965e-203	1	up
ENSRNOG00000021082.4	Kdelr1	1	0.161891	2.18166e-204	2.77707e-203	1	down
ENSRNOG00000008372.4	Vamp7	1	0.0783433	3.47982e-204	4.42561e-203	1	up
ENSRNOG00000053583.1	Mapk3	1	0.256748	4.33683e-204	5.51071e-203	1	up
ENSRNOG00000014072.5	Txndc17	1	0.186924	6.39898e-204	8.1239e-203	1	up
ENSRNOG00000010695.4	Pdgfc	2	0.135341	6.56151e-204	8.32293e-203	2	up
ENSRNOG00000049097.1	Rpl7a	1	1.73901	1.17384e-203	1.48635e-202	1	up
ENSRNOG00000047737.1	Rpl7a	1	1.73901	1.17384e-203	1.48635e-202	1	up
ENSRNOG00000010628.4	Sec13	1	0.372901	1.17958e-203	1.49231e-202	1	up
ENSRNOG00000050805.2	Tsc22d4	1	0.0479312	1.19495e-203	1.51044e-202	1	up
ENSRNOG00000001283.4	Anapc7	1	0.0571256	2.67566e-203	3.37913e-202	1	up
ENSRNOG00000025705.5	Armcx2	1	0.187914	2.84698e-203	3.59236e-202	1	up
ENSRNOG00000059947.1	Sdc1	1	0.228637	3.52649e-203	4.44589e-202	1	up
ENSRNOG00000030391.4	Ei24	1	0.100137	4.5495e-203	5.73063e-202	1	down
ENSRNOG00000019895.6	Nedd8	2	0.723318	6.02074e-203	7.57724e-202	2	up
ENSRNOG00000015237.7	Gle1	1	0.031848	8.97529e-203	1.12858e-201	1	up
ENSRNOG00000047280.3	Cttn	5	0.351556	9.42871e-203	1.18456e-201	2	up
ENSRNOG00000060063.1	Naa10	1	0.0737299	1.00917e-202	1.26676e-201	1	up
ENSRNOG00000018809.7	Psmd5	1	0.118695	1.24333e-202	1.55933e-201	1	up
ENSRNOG00000019742.5	Stat3	1	0.105986	1.81397e-202	2.27304e-201	1	up
ENSRNOG00000037443.1	Pgam5	1	0.105682	1.85367e-202	2.32078e-201	1	up
ENSRNOG00000008764.8	Otud5	1	0.0680207	1.97023e-202	2.46457e-201	1	up
ENSRNOG00000024603.4	Rps15	1	3.53714	2.46454e-202	3.08025e-201	1	up
ENSRNOG00000010133.7	Bpgm	1	0.058561	2.53015e-202	3.15952e-201	1	up
ENSRNOG00000014230.6	Map1a	2	0.0287388	3.79743e-202	4.73794e-201	2	up
ENSRNOG00000023376.4	Riok3	1	0.0805436	4.88209e-202	6.086e-201	1	up
ENSRNOG00000011027.5	Uba5	1	0.100928	7.11843e-202	8.86618e-201	1	up
ENSRNOG00000013492.4	Cap1	1	0.287171	1.28705e-201	1.60167e-200	1	up
ENSRNOG00000039417.3	Dda1	1	0.0638422	1.55113e-201	1.92865e-200	1	up
ENSRNOG00000042037.1	Smim7	1	0.103214	2.25686e-201	2.80374e-200	1	up
ENSRNOG00000016952.5	Uqcr11	1	0.700539	2.90287e-201	3.60319e-200	1	up
ENSRNOG00000034161.4	Cox6b1	1	0.385053	4.71105e-201	5.84259e-200	1	up
ENSRNOG00000052498.1	Grb14	1	0.271643	5.38762e-201	6.67595e-200	1	up
ENSRNOG00000002478.5	Insig2	1	0.0651905	6.37626e-201	7.89424e-200	1	up
ENSRNOG00000005016.6	Tmed4	2	0.107196	7.44233e-201	9.20623e-200	2	up
ENSRNOG00000014744.8	Pacs2	1	0.0401574	7.54816e-201	9.32917e-200	1	up
ENSRNOG00000017213.7	Cdk11b	1	0.0787675	8.45822e-201	1.0445e-199	1	up
ENSRNOG00000026204.5	Dclre1a	1	0.0294401	9.60823e-201	1.18551e-199	1	up
ENSRNOG00000026644.6	Glipr1	1	0.193543	1.05664e-200	1.30262e-199	1	down
ENSRNOG00000018962.2	Ctf1	1	0.0455289	1.29759e-200	1.5983e-199	1	up
ENSRNOG00000005358.5	Pmm1	1	0.250909	1.61667e-200	1.98964e-199	1	down
ENSRNOG00000012543.7	Mcm3	1	0.054014	1.75827e-200	2.16206e-199	1	up
ENSRNOG00000009351.6	Srp68	2	0.160658	1.92434e-200	2.36425e-199	2	up
ENSRNOG00000058914.1	Rbx1	1	0.722731	2.14212e-200	2.62959e-199	1	up
ENSRNOG00000027015.5	Ythdf1	1	0.0551116	2.30619e-200	2.8286e-199	1	up
ENSRNOG00000019572.5	Lsm4	1	0.146997	2.85672e-200	3.50088e-199	1	up
ENSRNOG00000022804.6	Foxp4	2	0.016381	2.90829e-200	3.56106e-199	2	up
ENSRNOG00000010164.6	Mrps2	2	0.13689	3.16164e-200	3.86799e-199	2	up
ENSRNOG00000001106.7	Denr	1	0.388655	4.98087e-200	6.08852e-199	1	up
ENSRNOG00000002069.5	Slc35a5	2	0.0497657	5.00957e-200	6.11844e-199	2	up
ENSRNOG00000029512.1	LOC100361854	1	3.8191	5.82788e-200	7.11189e-199	1	up
ENSRNOG00000008037.7	Tmed1	1	0.0604618	5.94488e-200	7.24855e-199	1	up
ENSRNOG00000024602.6	Plekha7	1	0.0174824	7.73557e-200	9.42399e-199	1	up
ENSRNOG00000003185.5	Acbd3	2	0.0802015	9.61824e-200	1.17077e-198	2	up
ENSRNOG00000022664.6	Kat7	2	0.107821	1.1168e-199	1.35827e-198	2	up
ENSRNOG00000048617.2	Ensa	2	0.0512806	1.37828e-199	1.67488e-198	2	up
ENSRNOG00000029238.2	Hgh1	1	0.0489703	1.48392e-199	1.80174e-198	1	up
ENSRNOG00000010896.5	Tprn	1	0.0414198	1.85484e-199	2.25022e-198	1	up
ENSRNOG00000019229.4	Fbl	1	0.228414	2.2913e-199	2.77739e-198	1	up
ENSRNOG00000020298.6	Bag3	1	0.104701	2.81574e-199	3.41023e-198	1	up
ENSRNOG00000032546.4	Dot1l	1	0.0261271	6.29158e-199	7.61355e-198	1	up
ENSRNOG00000030118.7	Msn	3	0.615402	1.971e-198	2.38315e-197	1	up
ENSRNOG00000013176.8	Far1	4	0.126159	3.13949e-198	3.79281e-197	2	up
ENSRNOG00000012561.8	Arhgef10	1	0.0291095	3.2388e-198	3.90952e-197	1	up
ENSRNOG00000060869.1	Irak1	1	0.125967	4.43292e-198	5.34647e-197	1	up
ENSRNOG00000021181.5	Sf3b4	1	0.151806	4.64873e-198	5.60208e-197	1	up
ENSRNOG00000013023.5	Nop53	1	0.210534	4.89115e-198	5.88932e-197	1	up
ENSRNOG00000006412.6	Zhx1	1	0.0666609	7.15967e-198	8.61362e-197	1	up
ENSRNOG00000007422.6	Vav2	2	0.0262799	7.27738e-198	8.74796e-197	2	up
ENSRNOG00000015142.4	Timm21	1	0.0437644	7.5994e-198	9.12748e-197	1	up
ENSRNOG00000010024.8	Cyb5r4	1	0.0891471	1.32758e-197	1.5932e-196	1	up
ENSRNOG00000001293.6	Get4	1	0.0757945	2.01086e-197	2.4112e-196	1	up
ENSRNOG00000009474.5	Ddx42	1	0.076758	2.42741e-197	2.90827e-196	1	up
ENSRNOG00000056768.1	AABR07035428.2	1	0.0156913	3.19635e-197	3.82636e-196	1	up
ENSRNOG00000008725.7	Slc37a3	1	0.0757796	4.47554e-197	5.35327e-196	1	up
ENSRNOG00000013285.7	Imp4	1	0.0781201	5.17607e-197	6.18606e-196	1	up
ENSRNOG00000010008.7	Polr3a	1	0.0267262	5.92077e-197	7.07023e-196	1	up
ENSRNOG00000005083.5	Rtfdc1	1	0.103695	8.4949e-197	1.01357e-195	1	up
ENSRNOG00000006593.5	Grpel1	2	0.236415	8.80693e-197	1.04994e-195	2	up
ENSRNOG00000048726.2	Clec2d	1	0.0974303	1.13376e-196	1.35053e-195	1	up
ENSRNOG00000009282.7	Nub1	1	0.0914265	1.17524e-196	1.39879e-195	1	up
ENSRNOG00000002585.6	Cul4b	1	0.186328	1.17843e-196	1.40144e-195	1	up
ENSRNOG00000001440.4	Mdh2	1	0.639539	1.28957e-196	1.53234e-195	1	up
ENSRNOG00000017023.8	Tcf25	1	0.212329	1.65336e-196	1.96301e-195	1	up
ENSRNOG00000019356.3	Lrfn4	1	0.0691288	1.9252e-196	2.28389e-195	1	up
ENSRNOG00000020543.7	Nosip	2	0.10914	2.4746e-196	2.93324e-195	2	up
ENSRNOG00000011652.6	Sppl2a	2	0.060797	2.95491e-196	3.4997e-195	2	up
ENSRNOG00000032204.4	Uqcrb	1	0.464329	3.60363e-196	4.26454e-195	1	up
ENSRNOG00000031173.6	Snd1	2	0.283089	4.65337e-196	5.5023e-195	2	up
ENSRNOG00000018194.7	Srrm1	2	0.0692338	7.1671e-196	8.46771e-195	2	up
ENSRNOG00000047656.2	Gaa	1	0.22629	8.13375e-196	9.60194e-195	1	up
ENSRNOG00000017692.6	Ppp1r37	1	0.0311199	1.30884e-195	1.54384e-194	1	up
ENSRNOG00000008945.6	Nans	1	0.104643	2.45992e-195	2.89921e-194	1	up
ENSRNOG00000001088.6	Rfc3	1	0.147665	2.92228e-195	3.44135e-194	1	up
ENSRNOG00000000988.4	Xab2	1	0.0994671	4.35969e-195	5.12991e-194	1	up
ENSRNOG00000005890.7	Serbp1	1	1.12224	4.45535e-195	5.23821e-194	1	up
ENSRNOG00000000567.7	Unc5b	1	0.2623	4.82456e-195	5.66768e-194	1	up
ENSRNOG00000005203.3	Sec61g	1	1.31949	4.99713e-195	5.86565e-194	1	up
ENSRNOG00000026942.6	RGD1311595	1	0.0210982	7.49073e-195	8.78553e-194	1	up
ENSRNOG00000010028.4	Polr3d	1	0.0681409	9.12081e-195	1.06887e-193	1	up
ENSRNOG00000045998.1	Sema6b	1	0.0089689	9.86612e-195	1.15528e-193	1	down
ENSRNOG00000019277.8	Vdac3	1	0.508931	1.04561e-194	1.22337e-193	1	up
ENSRNOG00000026005.4	Ints5	1	0.0431344	1.05855e-194	1.23751e-193	1	up
ENSRNOG00000011029.6	Sec11a	1	0.252531	1.10738e-194	1.29356e-193	1	up
ENSRNOG00000005355.7	Ncstn	2	0.248262	1.48783e-194	1.73656e-193	1	up
ENSRNOG00000023577.7	AABR07068272.1	3	0.0523133	2.52647e-194	2.94646e-193	3	up
ENSRNOG00000024140.5	Sft2d1	1	0.142795	2.92089e-194	3.40371e-193	1	up
ENSRNOG00000018319.7	Pisd	2	0.0937501	2.93816e-194	3.42107e-193	2	up
ENSRNOG00000000095.6	Gpr89b	1	0.0383122	4.25762e-194	4.95342e-193	1	up
ENSRNOG00000034022.4	Taf2	1	0.0513336	5.02985e-194	5.84715e-193	1	up
ENSRNOG00000010482.4	Impa1	1	0.0905691	6.11556e-194	7.10358e-193	1	up
ENSRNOG00000018105.5	Thtpa	2	0.0561641	9.56108e-194	1.10968e-192	1	up
ENSRNOG00000004521.8	Prpf39	1	0.0896104	1.58545e-193	1.83864e-192	1	up
ENSRNOG00000016807.5	Oat	1	0.225971	2.75775e-193	3.19559e-192	1	up
ENSRNOG00000051151.2	Gmps	3	0.264072	4.85402e-193	5.62018e-192	3	up
ENSRNOG00000050646.2	Fem1a	1	0.029837	5.48065e-193	6.34064e-192	1	up
ENSRNOG00000019097.5	Bap1	1	0.0903816	6.42075e-193	7.42233e-192	1	up
ENSRNOG00000038267.4	AABR07038554.1	1	0.23641	9.26864e-193	1.07059e-191	1	up
ENSRNOG00000011841.9	Map2	4	0.0767223	1.03263e-192	1.19181e-191	3	up
ENSRNOG00000039234.2	Zscan21	1	0.0466902	1.07209e-192	1.23636e-191	1	up
ENSRNOG00000024241.4	Cdc23	1	0.0493913	1.11101e-192	1.28022e-191	1	up
ENSRNOG00000003532.5	Magea11	1	0.48747	1.18734e-192	1.36709e-191	1	up
ENSRNOG00000015970.7	Tbc1d13	1	0.0327774	1.80676e-192	2.07864e-191	1	up
ENSRNOG00000046955.1	Cbx6	1	0.0920468	2.14085e-192	2.46104e-191	1	up
ENSRNOG00000008061.6	Nuak1	1	0.0559097	2.15016e-192	2.46979e-191	1	up
ENSRNOG00000011507.6	Pick1	1	0.0406321	2.24785e-192	2.57995e-191	1	up
ENSRNOG00000011956.5	Aktip	1	0.0664516	2.59696e-192	2.97828e-191	1	up
ENSRNOG00000006749.5	Tmtc3	1	0.0511619	3.74761e-192	4.29447e-191	1	up
ENSRNOG00000014354.5	Cep95	1	0.0180189	3.94338e-192	4.51524e-191	1	up
ENSRNOG00000003829.6	Ap3s1	1	0.2371	7.76629e-192	8.88549e-191	1	up
ENSRNOG00000008897.6	Gga1	1	0.0589028	8.09233e-192	9.25121e-191	1	up
ENSRNOG00000046472.2	Arfgap3	2	0.146289	8.10966e-192	9.2637e-191	2	up
ENSRNOG00000018309.7	Chd4	1	0.198709	8.25789e-192	9.42559e-191	1	up
ENSRNOG00000016055.4	Fkrp	1	0.0218494	8.34497e-192	9.51748e-191	1	up
ENSRNOG00000009290.6	Nup35	1	0.0633431	9.33623e-192	1.06396e-190	1	up
ENSRNOG00000048718.1	Ccdc71	1	0.0392791	9.67212e-192	1.10137e-190	1	up
ENSRNOG00000032723.5	Efl1	1	0.044087	1.22362e-191	1.39225e-190	1	up
ENSRNOG00000032034.7	Supt5h	4	0.241694	1.38264e-191	1.57195e-190	4	up
ENSRNOG00000013343.6	Myg1	1	0.153616	1.7392e-191	1.97579e-190	1	up
ENSRNOG00000020674.6	Rpl27	1	4.4129	2.38038e-191	2.70206e-190	1	up
ENSRNOG00000005123.7	Emc2	1	0.183386	2.86325e-191	3.24763e-190	1	up
ENSRNOG00000038766.3	LOC103694328	1	0.0482236	6.06297e-191	6.87152e-190	1	up
ENSRNOG00000011667.6	Fastk	1	0.0729827	7.50225e-191	8.49609e-190	1	up
ENSRNOG00000008163.6	Atp6v1g1	1	0.352173	8.75454e-191	9.90652e-190	1	up
ENSRNOG00000000476.5	Zbtb22	1	0.016671	8.964e-191	1.01356e-189	1	up
ENSRNOG00000017990.7	Ubap2l	2	0.132705	9.2263e-191	1.04241e-189	2	up
ENSRNOG00000008048.8	Plscr2	2	0.0765765	1.43047e-190	1.61492e-189	2	up
ENSRNOG00000018898.5	Mpi	1	0.0654333	2.40235e-190	2.70999e-189	1	up
ENSRNOG00000010086.7	Plagl2	2	0.0359399	2.465e-190	2.7785e-189	1	up
ENSRNOG00000017939.6	Chn1	1	0.0374106	3.16562e-190	3.56545e-189	1	up
ENSRNOG00000021881.7	Metap2	2	0.354829	3.41906e-190	3.8479e-189	1	up
ENSRNOG00000009236.6	Necap1	1	0.102524	5.20721e-190	5.85579e-189	1	up
ENSRNOG00000019150.5	Polb	1	0.0733437	7.76941e-190	8.73033e-189	1	up
ENSRNOG00000019302.3	Stx4	2	0.180349	8.55431e-190	9.60485e-189	2	up
ENSRNOG00000005700.7	Nsg1	1	0.0781809	1.33053e-189	1.49277e-188	1	down
ENSRNOG00000002376.8	Clasp1	7	0.133991	1.35935e-189	1.52392e-188	6	up
ENSRNOG00000002320.5	Commd8	1	0.0780406	1.4185e-189	1.589e-188	1	up
ENSRNOG00000006674.4	Rflnb	1	0.0481229	2.04765e-189	2.29201e-188	1	up
ENSRNOG00000019553.6	Ipo4	1	0.0810191	2.92553e-189	3.27211e-188	1	up
ENSRNOG00000017235.6	Atp6v0d1	3	0.38328	3.50673e-189	3.91914e-188	1	up
ENSRNOG00000015516.7	Cbwd1	1	0.0872719	3.99005e-189	4.45587e-188	1	up
ENSRNOG00000001148.6	Rplp0	1	5.14862	4.36888e-189	4.87516e-188	1	up
ENSRNOG00000000841.7	Ddx39b	4	0.411184	4.53141e-189	5.05262e-188	2	up
ENSRNOG00000021725.5	Mlec	3	0.310177	7.26004e-189	8.08888e-188	3	up
ENSRNOG00000006028.6	Tubgcp6	1	0.0227845	1.12747e-188	1.25522e-187	1	up
ENSRNOG00000012853.4	Tk2	1	0.0415438	1.82847e-188	2.03409e-187	1	up
ENSRNOG00000011825.5	Ndufb3	1	0.201103	1.91335e-188	2.12688e-187	1	up
ENSRNOG00000018468.7	Ldb1	2	0.139014	2.87362e-188	3.19186e-187	2	up
ENSRNOG00000061424.1	Map3k3	1	0.0425945	3.03499e-188	3.36851e-187	1	up
ENSRNOG00000011740.7	Kdelc1	1	0.0740687	3.38156e-188	3.7503e-187	1	up
ENSRNOG00000061607.1	Lmbr1l	1	0.0201051	4.13274e-188	4.57987e-187	1	up
ENSRNOG00000001035.6	Gtf2h3	1	0.0185503	5.62858e-188	6.23279e-187	1	up
ENSRNOG00000006898.5	Mrps16	1	0.130721	5.98453e-188	6.62188e-187	1	up
ENSRNOG00000013286.6	Pdcl3	1	0.0756533	6.52775e-188	7.21743e-187	1	up
ENSRNOG00000019325.5	Rnf185	1	0.046168	6.64207e-188	7.33822e-187	1	up
ENSRNOG00000003226.8	Mprip	3	0.189821	7.49716e-188	8.27661e-187	3	up
ENSRNOG00000012119.5	AABR07069282.1	1	0.0292384	1.26408e-187	1.39444e-186	1	up
ENSRNOG00000005733.6	Cpsf2	2	0.0507894	2.72361e-187	3.0022e-186	2	up
ENSRNOG00000006285.6	Tlk2	1	0.0254959	4.12111e-187	4.53918e-186	1	up
ENSRNOG00000006467.4	Eif2b2	1	0.119239	4.43073e-187	4.87649e-186	1	up
ENSRNOG00000016800.7	Ss18	2	0.100781	5.7915e-187	6.36933e-186	1	up
ENSRNOG00000011470.3	Tsc1	1	0.0477229	7.95975e-187	8.74726e-186	1	up
ENSRNOG00000000068.5	Ppp2r5a	1	0.0615483	1.18659e-186	1.30299e-185	1	up
ENSRNOG00000008850.7	Ttc5	1	0.0254909	1.31177e-186	1.43937e-185	1	up
ENSRNOG00000014996.6	Katna1	1	0.0322793	1.41962e-186	1.55653e-185	1	up
ENSRNOG00000018107.5	Zfand5	1	0.247544	1.6244e-186	1.7797e-185	1	up
ENSRNOG00000017194.5	Prdx1	1	2.02123	3.82595e-186	4.18857e-185	1	up
ENSRNOG00000005116.5	LOC108350502	1	4.66191	4.48904e-186	4.9108e-185	1	up
ENSRNOG00000045765.1	MGC94207	1	0.0631417	5.70618e-186	6.23758e-185	1	up
ENSRNOG00000045698.2	Lin7c	1	0.127201	5.72807e-186	6.25678e-185	1	up
ENSRNOG00000019934.4	Paip2	1	0.211099	6.38331e-186	6.96724e-185	1	up
ENSRNOG00000017340.5	Wdr12	1	0.0730086	9.64788e-186	1.05225e-184	1	up
ENSRNOG00000022234.3	mrpl24	1	0.0535785	1.32851e-185	1.44785e-184	1	up
ENSRNOG00000010719.5	Exosc10	1	0.0608777	1.51565e-185	1.65057e-184	1	up
ENSRNOG00000011124.7	AABR07067267.1	1	0.632865	1.64531e-185	1.79042e-184	1	up
ENSRNOG00000015576.5	Hsdl1	1	0.0313174	2.10974e-185	2.29408e-184	1	up
ENSRNOG00000007235.5	Atp5mc1	1	0.478732	3.17384e-185	3.44857e-184	1	up
ENSRNOG00000003549.3	Cnpy2	1	0.326143	3.40948e-185	3.70183e-184	1	up
ENSRNOG00000011398.4	LOC103692719	2	0.0623304	3.47145e-185	3.76629e-184	1	up
ENSRNOG00000037647.3	Ostm1	1	0.0436127	3.69178e-185	4.00233e-184	1	down
ENSRNOG00000014419.7	Brd7	1	0.247337	6.60808e-185	7.15859e-184	1	up
ENSRNOG00000003075.6	Tmem39a	1	0.049808	1.39972e-184	1.51519e-183	1	up
ENSRNOG00000025404.5	Dppa4	1	0.201813	1.6431e-184	1.77732e-183	1	up
ENSRNOG00000000701.5	Iscu	1	0.10796	2.26271e-184	2.44572e-183	1	up
ENSRNOG00000015508.5	RGD1307235	1	0.0375529	2.32428e-184	2.5104e-183	1	up
ENSRNOG00000021732.5	Hsf1	1	0.0401254	2.88523e-184	3.11394e-183	1	up
ENSRNOG00000048800.2	AABR07031756.2	1	0.0797636	3.47274e-184	3.74523e-183	1	up
ENSRNOG00000011830.5	Plekha3	1	0.0561954	3.65227e-184	3.93591e-183	1	up
ENSRNOG00000017154.7	Atp11a	2	0.0382457	3.79222e-184	4.08369e-183	2	up
ENSRNOG00000016923.5	Clptm1l	1	0.118158	4.35403e-184	4.6852e-183	1	up
ENSRNOG00000018873.6	Fam168a	1	0.0384419	4.69535e-184	5.04872e-183	1	up
ENSRNOG00000012274.8	Ddi2	2	0.02685	5.57008e-184	5.98484e-183	2	up
ENSRNOG00000011494.4	Rpl36al	1	0.697145	7.34509e-184	7.88617e-183	1	up
ENSRNOG00000014098.5	Pold2	1	0.0958944	9.01746e-184	9.67455e-183	1	up
ENSRNOG00000016907.5	Ppp5c	1	0.103056	9.45392e-184	1.01353e-182	1	up
ENSRNOG00000060349.1	Fam3c	2	0.272115	1.09162e-183	1.16943e-182	2	up
ENSRNOG00000012178.5	Lmbrd1	1	0.0662386	1.33237e-183	1.42629e-182	1	up
ENSRNOG00000006655.7	Plrg1	1	0.112493	1.38694e-183	1.48361e-182	1	up
ENSRNOG00000001273.7	Psmg3	1	0.108481	1.64087e-183	1.75394e-182	1	up
ENSRNOG00000004246.5	Spag7	1	0.136948	2.11065e-183	2.25442e-182	1	up
ENSRNOG00000055111.1	AABR07000658.1	1	0.118604	2.49569e-183	2.66373e-182	1	up
ENSRNOG00000004312.5	Tmbim4	1	0.159686	2.98413e-183	3.1827e-182	1	up
ENSRNOG00000014698.3	Chrnb1	1	0.034482	3.27283e-183	3.48805e-182	1	down
ENSRNOG00000000532.7	Cmtr1	2	0.0479289	3.54078e-183	3.77084e-182	2	up
ENSRNOG00000026900.4	Ppil2	1	0.13113	4.01217e-183	4.26971e-182	1	up
ENSRNOG00000003670.6	Sumo2	1	0.606913	4.77249e-183	5.07511e-182	1	up
ENSRNOG00000043105.3	Lyrm2	1	0.0653152	5.51137e-183	5.85654e-182	1	up
ENSRNOG00000008598.6	Btbd7	2	0.0436924	1.11343e-182	1.18229e-181	2	up
ENSRNOG00000036742.3	Uqcrc2	1	0.497691	1.41256e-182	1.49883e-181	1	up
ENSRNOG00000030871.4	Calm2	1	1.41206	2.01888e-182	2.1406e-181	1	up
ENSRNOG00000008331.7	Washc4	1	0.0739023	2.24267e-182	2.37614e-181	1	up
ENSRNOG00000007472.6	Setd5	1	0.067188	2.27073e-182	2.40412e-181	1	up
ENSRNOG00000033694.3	Klf16	1	0.0352276	2.36084e-182	2.49769e-181	1	up
ENSRNOG00000032677.3	Tssc4	1	0.0553666	2.63791e-182	2.78878e-181	1	up
ENSRNOG00000013506.5	Zfand6	1	0.15084	2.67461e-182	2.82552e-181	1	up
ENSRNOG00000019655.7	Atp6v0b	1	0.145252	2.69812e-182	2.84828e-181	1	up
ENSRNOG00000004509.7	Eapp	1	0.177611	3.0074e-182	3.17245e-181	1	up
ENSRNOG00000020325.6	Calhm2	1	0.0764926	3.05612e-182	3.22151e-181	1	up
ENSRNOG00000020067.3	Rab40c	1	0.0236471	4.81068e-182	5.06732e-181	1	up
ENSRNOG00000029152.4	Tmem69	1	0.0460267	5.23321e-182	5.50839e-181	1	up
ENSRNOG00000018680.6	Rpl17	2	4.3654	6.96545e-182	7.32637e-181	1	up
ENSRNOG00000006331.4	Elovl5	1	0.130773	8.56487e-182	9.00213e-181	1	up
ENSRNOG00000016619.7	Use1	1	0.0850728	8.96435e-182	9.41517e-181	1	up
ENSRNOG00000043189.3	Trub2	1	0.261167	1.0924e-181	1.1465e-180	1	up
ENSRNOG00000050410.3	Snrpd3	1	0.429177	1.39843e-181	1.46663e-180	1	up
ENSRNOG00000010653.7	Elmsan1	2	0.0352278	1.89612e-181	1.98715e-180	2	up
ENSRNOG00000018481.5	Zpr1	1	0.0627386	3.08085e-181	3.22642e-180	1	up
ENSRNOG00000013167.6	Hmgb2	1	0.358317	3.55818e-181	3.72361e-180	1	up
ENSRNOG00000046527.2	Phf20l1	1	0.0536777	3.78847e-181	3.96174e-180	1	up
ENSRNOG00000006735.5	Cdkn2b	2	0.0462816	4.01535e-181	4.19597e-180	2	down
ENSRNOG00000042029.2	Efs	1	0.0327734	5.37012e-181	5.60763e-180	1	up
ENSRNOG00000025909.5	Uqcc2	1	0.267011	5.83782e-181	6.09162e-180	1	up
ENSRNOG00000020427.7	Borcs8	1	0.224922	6.31214e-181	6.58181e-180	1	up
ENSRNOG00000003424.4	Elac2	1	0.0327379	7.27976e-181	7.58531e-180	1	up
ENSRNOG00000009512.6	Esd	2	0.230393	1.58424e-180	1.64954e-179	1	up
ENSRNOG00000022256.6	Cxcl10	1	0.749471	1.71699e-180	1.78648e-179	1	up
ENSRNOG00000043150.4	Arfgap1	2	0.137616	2.0866e-180	2.1695e-179	2	up
ENSRNOG00000030127.5	Eml2	2	0.0759453	2.30684e-180	2.39676e-179	1	up
ENSRNOG00000007806.2	Arf5	1	0.363088	2.44134e-180	2.53469e-179	1	up
ENSRNOG00000008338.7	Bsdc1	1	0.0433696	3.2352e-180	3.35649e-179	1	up
ENSRNOG00000014946.7	AABR07005588.1	1	0.110231	4.14329e-180	4.29555e-179	1	up
ENSRNOG00000046345.2	Rpn1	1	0.865772	4.39626e-180	4.55455e-179	1	up
ENSRNOG00000008329.4	Ndufb11	1	0.226955	5.02849e-180	5.20582e-179	1	up
ENSRNOG00000023403.6	Gtpbp3	1	0.00750277	6.29178e-180	6.509e-179	1	up
ENSRNOG00000053428.1	Ccpg1	2	0.085478	1.68806e-179	1.74509e-178	2	up
ENSRNOG00000020862.6	Ptpn23	1	0.0306751	2.31595e-179	2.39249e-178	1	up
ENSRNOG00000013874.5	LOC100360522	1	6.82926	2.49221e-179	2.57273e-178	1	up
ENSRNOG00000001845.5	Top3b	1	0.0488387	2.54386e-179	2.62419e-178	1	up
ENSRNOG00000009097.7	Immt	2	0.244983	3.98579e-179	4.10872e-178	2	up
ENSRNOG00000059550.1	Ppp1r8	1	0.0327928	4.90979e-179	5.05761e-178	1	up
ENSRNOG00000006526.7	Sema3c	1	0.307253	5.18312e-179	5.33537e-178	1	up
ENSRNOG00000059474.1	Mob1a	1	0.0865077	9.72342e-179	1.00019e-177	1	up
ENSRNOG00000015591.5	Cndp2	1	0.243707	1.12695e-178	1.1584e-177	1	up
ENSRNOG00000027278.3	Pramef8	1	0.018114	1.60195e-178	1.64549e-177	1	up
ENSRNOG00000001142.3	Prkab1	1	0.0584712	3.56476e-178	3.65906e-177	1	up
ENSRNOG00000001299.6	Sun1	2	0.0883637	3.80648e-178	3.90441e-177	2	up
ENSRNOG00000019940.6	Ssr2	2	0.445477	4.05496e-178	4.15633e-177	2	up
ENSRNOG00000023589.5	Gpr107	2	0.064816	5.12638e-178	5.25083e-177	2	up
ENSRNOG00000015192.6	Mrps5	2	0.0573746	5.38948e-178	5.5164e-177	2	up
ENSRNOG00000013445.6	Aaas	1	0.0914456	8.60172e-178	8.79807e-177	1	up
ENSRNOG00000016468.6	Tpmt	1	0.0476966	9.7961e-178	1.00126e-176	1	up
ENSRNOG00000011782.6	Got2	1	0.503201	1.56575e-177	1.59923e-176	1	up
ENSRNOG00000019027.6	Habp4	1	0.0150412	1.80445e-177	1.84173e-176	1	up
ENSRNOG00000016781.7	Ppib	1	0.851558	2.26229e-177	2.30741e-176	1	up
ENSRNOG00000025071.6	Qrich1	2	0.0556237	2.38893e-177	2.43486e-176	2	up
ENSRNOG00000005963.7	Rab2a	1	0.236024	4.64447e-177	4.73043e-176	1	up
ENSRNOG00000021051.6	Cyth2	1	0.139928	5.27601e-177	5.36988e-176	1	up
ENSRNOG00000046675.2	Gpbp1l2	1	0.0225815	6.57282e-177	6.68506e-176	1	up
ENSRNOG00000018095.6	Nkiras2	2	0.0369216	9.01025e-177	9.15768e-176	2	up
ENSRNOG00000009333.7	Osgep	1	0.0281986	1.32273e-176	1.34343e-175	1	up
ENSRNOG00000002818.7	Eftud2	5	1.36891	1.34765e-176	1.36778e-175	2	up
ENSRNOG00000057626.1	Kif1b	6	0.250233	1.63716e-176	1.66045e-175	3	up
ENSRNOG00000021013.7	Stx3	1	0.0298077	1.9428e-176	1.96906e-175	1	up
ENSRNOG00000000098.7	Rnf115	1	0.1377	2.37596e-176	2.40639e-175	1	up
ENSRNOG00000018920.5	Slc25a17	1	0.094867	2.41373e-176	2.44294e-175	1	up
ENSRNOG00000002520.5	Litaf	1	0.220558	2.42246e-176	2.45005e-175	1	up
ENSRNOG00000003645.8	Hnrnpab	2	0.877353	2.69549e-176	2.72429e-175	2	up
ENSRNOG00000014908.5	Sf3b5	1	0.286062	3.38491e-176	3.41869e-175	1	up
ENSRNOG00000005505.6	Wbp11l1	1	0.0926793	6.37371e-176	6.43283e-175	1	up
ENSRNOG00000060544.1	Kdm5b	2	0.134476	1.58654e-175	1.60014e-174	2	up
ENSRNOG00000050846.3	Timm10b	3	0.0832217	1.59515e-175	1.6077e-174	3	up
ENSRNOG00000006369.5	Alg2	1	0.0355335	1.7107e-175	1.72297e-174	1	up
ENSRNOG00000007899.3	Mterf1	1	0.0925246	1.82395e-175	1.83574e-174	1	up
ENSRNOG00000009252.7	Poldip2	1	0.146227	1.82784e-175	1.83839e-174	1	up
ENSRNOG00000026455.6	Gpd1l	1	0.0394143	2.03625e-175	2.04657e-174	1	up
ENSRNOG00000028254.4	Tmem141	1	0.0406426	2.18235e-175	2.19189e-174	1	up
ENSRNOG00000039576.3	Suv39h1l1	1	0.0367653	2.38806e-175	2.39683e-174	1	up
ENSRNOG00000004196.7	LOC108352650	1	7.0885	3.13254e-175	3.14187e-174	1	up
ENSRNOG00000048891.2	Prr14l	1	0.0188387	5.7215e-175	5.73457e-174	1	up
ENSRNOG00000014720.7	Srbd1	1	0.0628599	6.66062e-175	6.67122e-174	1	up
ENSRNOG00000037931.5	Plaur	2	0.226	7.13867e-175	7.14509e-174	2	up
ENSRNOG00000003131.7	Traf7	1	0.115221	9.89771e-175	9.89976e-174	1	up
ENSRNOG00000047185.2	AABR07049994.1	1	0.171938	9.94052e-175	9.93571e-174	1	up
ENSRNOG00000010984.6	Anxa11	1	0.185219	1.00679e-174	1.00561e-173	1	up
ENSRNOG00000000283.4	Ess2	1	0.0601461	1.09757e-174	1.09552e-173	1	up
ENSRNOG00000020769.7	Crebrf	2	0.0215264	1.27057e-174	1.26733e-173	2	up
ENSRNOG00000033318.4	Rfxank	1	0.0227109	1.31541e-174	1.31116e-173	1	up
ENSRNOG00000033611.5	Wdr83os	2	0.396508	1.47761e-174	1.47182e-173	2	up
ENSRNOG00000004083.7	Zc3h14	3	0.151593	1.99512e-174	1.98592e-173	3	up
ENSRNOG00000028774.5	Vgll3	1	0.196398	2.21321e-174	2.2015e-173	1	up
ENSRNOG00000021044.7	Gpatch8	1	0.0237087	2.55733e-174	2.54205e-173	1	up
ENSRNOG00000000490.7	Rps10	1	0.77593	3.08053e-174	3.06002e-173	1	up
ENSRNOG00000046196.2	Icos	2	0.0362403	3.36105e-174	3.33639e-173	1	up
ENSRNOG00000024737.6	Tnrc6a	2	0.0595655	3.69296e-174	3.66335e-173	2	up
ENSRNOG00000026636.5	Urm1	1	0.0650613	3.86276e-174	3.82916e-173	1	up
ENSRNOG00000003889.7	Tbc1d15	1	0.131532	4.37964e-174	4.33857e-173	1	up
ENSRNOG00000047895.2	Mettl1	1	0.0314723	5.74461e-174	5.68685e-173	1	up
ENSRNOG00000031544.5	Larp1	1	0.116347	6.7616e-174	6.68904e-173	1	up
ENSRNOG00000006559.6	Akap8	1	0.0577643	6.79441e-174	6.7169e-173	1	up
ENSRNOG00000036683.4	Sirt7	1	0.0325244	8.23993e-174	8.14038e-173	1	up
ENSRNOG00000046424.2	Mfn2	2	0.0576716	8.9224e-174	8.80859e-173	1	up
ENSRNOG00000048174.2	Uqcrq	1	0.183266	1.73361e-173	1.71033e-172	1	up
ENSRNOG00000029735.5	Pid1	1	0.222024	1.80897e-173	1.78346e-172	1	up
ENSRNOG00000005157.6	Rbbp7	1	0.618234	1.84e-173	1.81282e-172	1	up
ENSRNOG00000013774.5	Lmnb1	1	0.127179	1.86049e-173	1.83176e-172	1	up
ENSRNOG00000020996.8	AABR07072017.1	1	0.0688849	2.19876e-173	2.16334e-172	1	up
ENSRNOG00000001235.7	Gna12	1	0.063944	3.05523e-173	3.00397e-172	1	up
ENSRNOG00000003797.6	Mrps7	1	0.129411	3.07225e-173	3.01864e-172	1	up
ENSRNOG00000054581.1	Tmem101	1	0.0522424	3.18988e-173	3.1321e-172	1	up
ENSRNOG00000001409.4	Gnb2	1	0.543072	4.36908e-173	4.28703e-172	1	up
ENSRNOG00000047198.2	Tatdn1	1	0.105552	4.95795e-173	4.86154e-172	1	up
ENSRNOG00000006587.8	Setd3	1	0.105616	6.08121e-173	5.95893e-172	1	up
ENSRNOG00000021132.5	Trmt112	1	0.313435	6.82471e-173	6.68295e-172	1	up
ENSRNOG00000000104.5	Thoc3	1	0.0553375	6.87424e-173	6.7269e-172	1	up
ENSRNOG00000025481.4	Dctn2	2	0.449685	8.74792e-173	8.55464e-172	1	up
ENSRNOG00000021871.6	Gcn1l1	1	0.0553682	1.15684e-172	1.13051e-171	1	up
ENSRNOG00000009112.4	Pon2	1	0.0845176	1.26969e-172	1.23996e-171	1	down
ENSRNOG00000051498.1	Prpf6	1	0.0830865	1.90523e-172	1.85937e-171	1	up
ENSRNOG00000018746.6	Slc30a5	1	0.0776567	1.96789e-172	1.91922e-171	1	up
ENSRNOG00000058909.1	Rps9	3	2.74101	2.81802e-172	2.74648e-171	3	up
ENSRNOG00000030683.5	Vps26a	2	0.390155	3.10289e-172	3.02208e-171	2	up
ENSRNOG00000018228.6	Cog2	1	0.0601475	3.33297e-172	3.24399e-171	1	up
ENSRNOG00000014369.6	Slc27a4	1	0.293925	3.73467e-172	3.63252e-171	1	up
ENSRNOG00000033734.6	Tnnt2	3	0.260448	4.15211e-172	4.03583e-171	1	down
ENSRNOG00000028461.5	Gnl3	1	0.193654	4.80345e-172	4.66579e-171	1	up
ENSRNOG00000048969.2	AABR07059041.1	1	0.0696451	4.82923e-172	4.68769e-171	1	up
ENSRNOG00000019746.6	Paf1	3	0.128094	4.95288e-172	4.80449e-171	1	up
ENSRNOG00000061876.1	Iffo2	4	0.079053	5.24053e-172	5.08012e-171	3	up
ENSRNOG00000011461.4	Ap3m1	1	0.0406241	5.77321e-172	5.59275e-171	1	up
ENSRNOG00000059116.1	AABR07035818.1	1	0.136151	5.9575e-172	5.76742e-171	1	up
ENSRNOG00000009567.8	Mrpl10	2	0.111836	7.77946e-172	7.52621e-171	1	up
ENSRNOG00000011653.6	Washc2c	3	0.130412	8.57934e-172	8.29451e-171	2	up
ENSRNOG00000011613.8	Ppip5k2	5	0.0746709	9.75381e-172	9.42369e-171	3	up
ENSRNOG00000020426.7	Erf	1	0.0397334	1.04608e-171	1.01e-170	1	up
ENSRNOG00000058643.1	Zfp281	1	0.0412106	1.09848e-171	1.05989e-170	1	up
ENSRNOG00000011904.6	Trappc4	2	0.070239	1.42716e-171	1.37611e-170	2	up
ENSRNOG00000045775.2	Rnpepl1	1	0.0179915	1.78272e-171	1.7178e-170	1	up
ENSRNOG00000019211.4	Olfml3	1	0.176016	2.16616e-171	2.08589e-170	1	up
ENSRNOG00000016390.5	Eef1e1	1	0.0686172	2.18993e-171	2.10738e-170	1	up
ENSRNOG00000004103.5	Trappc6b	1	0.110874	2.72781e-171	2.62323e-170	1	up
ENSRNOG00000037567.4	RGD1309730	1	0.0694775	2.90402e-171	2.79083e-170	1	up
ENSRNOG00000031216.3	AABR07055776.1	1	0.0409024	1.03089e-170	9.90046e-170	1	up
ENSRNOG00000014568.5	Ndufb10	1	0.30481	1.1584e-170	1.11178e-169	1	up
ENSRNOG00000019266.4	Tmem223	1	0.123266	1.49939e-170	1.43809e-169	1	up
ENSRNOG00000009722.7	Chd3	1	0.114883	2.07796e-170	1.99167e-169	1	up
ENSRNOG00000057706.1	Kdm5c	4	0.0997062	2.27157e-170	2.1758e-169	4	up
ENSRNOG00000009406.7	Tm9sf4	2	0.194493	3.27384e-170	3.13375e-169	2	up
ENSRNOG00000018353.4	Rad17	1	0.045089	3.28053e-170	3.13807e-169	1	up
ENSRNOG00000040110.4	Foxn2	1	0.034911	3.67571e-170	3.51377e-169	1	up
ENSRNOG00000008641.6	Gnpnat1	1	0.0480268	3.88152e-170	3.70807e-169	1	up
ENSRNOG00000008696.7	RGD1563365	1	0.0801019	6.15312e-170	5.87428e-169	1	up
ENSRNOG00000003264.5	Nat9	1	0.0743841	6.3614e-170	6.06912e-169	1	up
ENSRNOG00000030644.4	Mt-nd1	1	17.4563	6.94705e-170	6.62349e-169	1	up
ENSRNOG00000003247.7	Sde2	2	0.055789	8.90537e-170	8.48501e-169	2	up
ENSRNOG00000030109.4	Kpna5	1	0.0366062	1.05813e-169	1.00752e-168	1	up
ENSRNOG00000020480.5	Fads1	1	0.221789	1.51175e-169	1.4385e-168	1	up
ENSRNOG00000058461.1	Sfpq	1	0.191801	1.88593e-169	1.79336e-168	1	up
ENSRNOG00000013809.5	Kbtbd2	1	0.0475597	1.91113e-169	1.81614e-168	1	up
ENSRNOG00000001862.7	Ube2l3	1	0.226074	2.48617e-169	2.36105e-168	1	up
ENSRNOG00000014336.7	Mcm5	2	0.11177	2.55912e-169	2.42873e-168	2	up
ENSRNOG00000003977.5	Dusp1	1	0.100887	2.90455e-169	2.75476e-168	1	down
ENSRNOG00000020140.4	Pigq	1	0.0540448	3.14101e-169	2.97707e-168	1	up
ENSRNOG00000019983.6	Mlx	1	0.07996	3.22115e-169	3.05102e-168	1	up
ENSRNOG00000022727.4	Tmem127	1	0.0290694	3.50592e-169	3.31859e-168	1	up
ENSRNOG00000058030.1	AABR07001905.2	1	0.0172717	3.66972e-169	3.47137e-168	1	up
ENSRNOG00000008659.7	Arhgap21	1	0.0431301	4.22925e-169	3.99803e-168	1	up
ENSRNOG00000005689.6	Yeats4	1	0.167631	4.64597e-169	4.38911e-168	1	up
ENSRNOG00000009535.6	Stoml2	1	0.0915674	7.68958e-169	7.2597e-168	1	up
ENSRNOG00000019710.6	Tm9sf1	1	0.0635709	7.76332e-169	7.32454e-168	1	up
ENSRNOG00000038375.3	AABR07026311.1	1	0.848162	9.78259e-169	9.22368e-168	1	up
ENSRNOG00000015018.7	Pdia3	1	1.85719	1.14778e-168	1.0815e-167	1	up
ENSRNOG00000012724.6	RGD1559786	1	0.0425705	1.20496e-168	1.13464e-167	1	up
ENSRNOG00000004301.6	Dcaf13	1	0.167527	1.23537e-168	1.16252e-167	1	up
ENSRNOG00000008377.7	Wdtc1	1	0.0266257	1.39782e-168	1.31453e-167	1	up
ENSRNOG00000017707.7	Abi2	1	0.0524547	1.69373e-168	1.59178e-167	1	up
ENSRNOG00000004290.7	Grb10	2	0.165782	1.72016e-168	1.61557e-167	2	up
ENSRNOG00000056487.1	Oxr1	3	0.0749119	2.2811e-168	2.14101e-167	2	up
ENSRNOG00000028219.6	Tmem209	2	0.113328	2.42233e-168	2.27209e-167	1	up
ENSRNOG00000012791.6	Ajuba	1	0.121292	2.68825e-168	2.51988e-167	1	up
ENSRNOG00000012934.8	Arhgef7	2	0.0489148	2.97848e-168	2.79013e-167	2	up
ENSRNOG00000004996.5	Zcrb1	1	0.122757	3.07906e-168	2.88249e-167	1	up
ENSRNOG00000018677.3	Akt2	1	0.0901035	3.81856e-168	3.57246e-167	1	up
ENSRNOG00000012263.6	Cnot7	1	0.0873769	3.92517e-168	3.66983e-167	1	up
ENSRNOG00000002352.6	Tsen15	2	0.0643121	4.12324e-168	3.85253e-167	1	up
ENSRNOG00000016150.5	Ifrd2	1	0.038122	8.75829e-168	8.17799e-167	1	up
ENSRNOG00000013040.7	Ddx31	1	0.0496756	1.0528e-167	9.82407e-167	1	up
ENSRNOG00000026616.4	Ndufb2	1	0.277136	1.14204e-167	1.06499e-166	1	up
ENSRNOG00000005710.7	Rbm7	1	0.0767843	1.79363e-167	1.67155e-166	1	up
ENSRNOG00000013165.4	Bet1l	1	0.0594832	1.81604e-167	1.69135e-166	1	up
ENSRNOG00000015660.4	Pex3	1	0.0371694	1.84104e-167	1.71353e-166	1	up
ENSRNOG00000021184.7	Mark2	2	0.0464707	1.88343e-167	1.75186e-166	2	up
ENSRNOG00000006997.8	App	2	0.696254	2.14817e-167	1.99682e-166	2	up
ENSRNOG00000010379.7	Celf1	1	0.0577402	3.08787e-167	2.86847e-166	1	up
ENSRNOG00000018122.7	Tspan17	2	0.0545076	4.5039e-167	4.1812e-166	1	up
ENSRNOG00000002928.6	Guk1	1	0.141243	4.61339e-167	4.28011e-166	1	up
ENSRNOG00000009184.7	Foxp1	1	0.0943144	4.88087e-167	4.52536e-166	1	up
ENSRNOG00000009893.7	Uxt	1	0.130677	6.36112e-167	5.89402e-166	1	up
ENSRNOG00000031085.5	Ergic3	1	0.48219	6.37651e-167	5.90449e-166	1	up
ENSRNOG00000030443.4	Rab9a	1	0.124536	6.56633e-167	6.07637e-166	1	up
ENSRNOG00000007739.6	Rars	1	0.247584	6.64026e-167	6.14087e-166	1	up
ENSRNOG00000030374.5	Lsm6	1	0.387884	7.44238e-167	6.87826e-166	1	up
ENSRNOG00000032780.4	Mrpl58	1	0.12588	9.60304e-167	8.86948e-166	1	up
ENSRNOG00000003461.6	Zfp330	2	0.135386	1.15342e-166	1.06463e-165	1	up
ENSRNOG00000005492.6	Hpcal1	1	0.135645	1.21099e-166	1.11706e-165	1	up
ENSRNOG00000022202.5	Trappc8	1	0.0360704	1.33149e-166	1.22743e-165	1	up
ENSRNOG00000020551.7	Bles03	1	0.0893142	1.72021e-166	1.58477e-165	1	up
ENSRNOG00000010361.7	Kif3b	2	0.0540204	1.74179e-166	1.60362e-165	1	up
ENSRNOG00000009090.5	Dad1	1	0.187033	1.8472e-166	1.69959e-165	1	up
ENSRNOG00000048495.2	Rrp12	1	0.0373088	2.17237e-166	1.99751e-165	1	up
ENSRNOG00000029939.3	Gypc	1	0.0780717	2.44412e-166	2.24596e-165	1	up
ENSRNOG00000016182.7	Tgfa	1	0.095487	3.99947e-166	3.67286e-165	1	up
ENSRNOG00000023668.7	Scyl1	4	0.196509	5.15966e-166	4.7353e-165	2	up
ENSRNOG00000056011.1	LOC314140	1	0.051168	6.0109e-166	5.51304e-165	1	up
ENSRNOG00000018396.6	Prpf18	2	0.0218494	6.49243e-166	5.95092e-165	1	up
ENSRNOG00000059295.1	Selenoi	2	0.0629472	6.55324e-166	6.00285e-165	2	up
ENSRNOG00000001285.8	Atp2a2	2	0.323037	7.09077e-166	6.49113e-165	2	up
ENSRNOG00000006469.5	Cdk2	1	0.0530838	7.32579e-166	6.70204e-165	1	up
ENSRNOG00000018410.6	Nfu1	1	0.156045	8.35611e-166	7.63979e-165	1	up
ENSRNOG00000006462.7	Ero1a	1	0.0760983	1.05823e-165	9.66909e-165	1	up
ENSRNOG00000010105.6	S100a11	1	1.90896	1.11607e-165	1.01911e-164	1	up
ENSRNOG00000020385.3	Fads3	1	0.211082	1.26375e-165	1.15323e-164	1	up
ENSRNOG00000021168.7	Anp32e	1	0.169176	1.45921e-165	1.33076e-164	1	up
ENSRNOG00000008553.7	Mthfr	1	0.00882921	1.46098e-165	1.33154e-164	1	up
ENSRNOG00000027736.6	Cnn1	1	0.086144	1.54518e-165	1.40739e-164	1	down
ENSRNOG00000009028.6	Rnf126	1	0.067221	1.55563e-165	1.41601e-164	1	up
ENSRNOG00000000421.4	Skiv2l	1	0.0406213	1.67375e-165	1.52257e-164	1	up
ENSRNOG00000012124.7	Trappc13	1	0.0826535	1.78891e-165	1.62631e-164	1	up
ENSRNOG00000042878.3	Wdr74	2	0.12381	2.07811e-165	1.88804e-164	2	up
ENSRNOG00000022623.4	Ttll12	1	0.123359	2.21241e-165	2.0088e-164	1	up
ENSRNOG00000025730.6	Armcx3	1	0.125918	5.29046e-165	4.80056e-164	1	up
ENSRNOG00000019968.6	Trim8	1	0.0537886	5.72249e-165	5.18933e-164	1	up
ENSRNOG00000002941.4	Uhmk1	1	0.0597632	5.86199e-165	5.3125e-164	1	up
ENSRNOG00000005413.5	Creb3l1	1	0.116632	7.25281e-165	6.56883e-164	1	up
ENSRNOG00000008733.5	Lsm3	1	0.17037	7.3593e-165	6.66111e-164	1	up
ENSRNOG00000017822.7	Oga	1	0.204034	7.66528e-165	6.93372e-164	1	up
ENSRNOG00000009756.8	Pacsin2	4	0.221367	7.89264e-165	7.13493e-164	2	up
ENSRNOG00000033090.4	Ltbp1	1	0.0918523	1.30597e-164	1.17985e-163	1	down
ENSRNOG00000020317.7	Rab5if	1	0.525636	1.43149e-164	1.29245e-163	1	up
ENSRNOG00000005615.6	Gadd45a	1	0.175505	1.98472e-164	1.79082e-163	1	up
ENSRNOG00000012385.6	Naa15	1	0.0791793	2.03099e-164	1.83144e-163	1	up
ENSRNOG00000010944.6	Hyou1	1	0.252086	2.11066e-164	1.9021e-163	1	up
ENSRNOG00000020289.6	Akt1s1	1	0.0618575	2.14473e-164	1.93159e-163	1	up
ENSRNOG00000007671.4	Smu1	1	0.147495	2.68567e-164	2.41727e-163	1	up
ENSRNOG00000007875.6	Actr6	1	0.0976189	2.96613e-164	2.66804e-163	1	up
ENSRNOG00000012228.2	Skap2	1	0.132135	3.67089e-164	3.29992e-163	1	up
ENSRNOG00000036798.4	Dusp3	2	0.0909182	3.99937e-164	3.59297e-163	2	up
ENSRNOG00000006340.6	Memo1	1	0.131477	4.57781e-164	4.11009e-163	1	up
ENSRNOG00000006236.7	Dsn1	1	0.0771067	4.73513e-164	4.2487e-163	1	up
ENSRNOG00000004577.7	Fez2	2	0.0850092	5.12645e-164	4.59697e-163	2	up
ENSRNOG00000042786.4	Vti1a	2	0.118466	6.13445e-164	5.49745e-163	2	up
ENSRNOG00000005333.6	Azin1	2	0.241204	7.30842e-164	6.54547e-163	1	up
ENSRNOG00000012035.6	Rnf181	1	0.0570781	8.2416e-164	7.37666e-163	1	up
ENSRNOG00000018040.4	Gins4	1	0.068672	9.99678e-164	8.94211e-163	1	up
ENSRNOG00000012136.7	Mrps30	1	0.0809733	1.1357e-163	1.01526e-162	1	up
ENSRNOG00000003307.5	Gcdh	1	0.069525	1.15152e-163	1.02877e-162	1	up
ENSRNOG00000003782.5	Acot9	1	0.150537	1.16548e-163	1.0406e-162	1	up
ENSRNOG00000013971.7	Psat1	2	0.272357	1.37284e-163	1.22498e-162	1	up
ENSRNOG00000001274.7	Vps29	3	0.224703	1.59591e-163	1.42315e-162	2	up
ENSRNOG00000039776.3	Exoc3	2	0.0600139	1.74086e-163	1.55145e-162	2	up
ENSRNOG00000034026.5	Lclat1	1	0.0170274	1.81759e-163	1.61883e-162	1	up
ENSRNOG00000019206.4	Nupr1l1	1	0.330332	1.86209e-163	1.65744e-162	1	up
ENSRNOG00000006500.6	Snf8	1	0.256771	2.19196e-163	1.94986e-162	1	up
ENSRNOG00000008156.5	Tgs1	1	0.0235633	2.26617e-163	2.01463e-162	1	up
ENSRNOG00000045791.2	Eif4a3	1	0.287694	2.5573e-163	2.27206e-162	1	up
ENSRNOG00000004364.4	Babam2	1	0.0939708	2.68291e-163	2.3822e-162	1	up
ENSRNOG00000046002.1	LOC301124	1	0.193243	3.1584e-163	2.80267e-162	1	up
ENSRNOG00000001611.7	Rpl24	1	5.30812	3.54496e-163	3.14376e-162	1	up
ENSRNOG00000008035.6	Cinp	1	0.0749351	4.98245e-163	4.41586e-162	1	up
ENSRNOG00000013190.6	Rnaset2	1	0.116956	6.21307e-163	5.50317e-162	1	down
ENSRNOG00000023410.4	Apol9a	1	0.111547	6.39754e-163	5.66309e-162	1	up
ENSRNOG00000019574.6	Cuedc2	1	0.101346	8.03156e-163	7.10518e-162	1	up
ENSRNOG00000043210.4	Ppp3r1	2	0.240104	8.32812e-163	7.36303e-162	2	up
ENSRNOG00000013773.6	Secisbp2	1	0.0192675	1.09199e-162	9.64856e-162	1	up
ENSRNOG00000054609.1	AABR07002683.1	1	0.0214847	1.36185e-162	1.20257e-161	1	down
ENSRNOG00000022171.6	Dhx37	1	0.0348859	3.29251e-162	2.90564e-161	1	up
ENSRNOG00000006697.7	Pip4p2	1	0.0452495	3.5236e-162	3.10768e-161	1	up
ENSRNOG00000017071.5	Babam1	1	0.117926	4.40069e-162	3.87888e-161	1	up
ENSRNOG00000015496.6	Tpm4	1	1.30774	4.65347e-162	4.09919e-161	1	up
ENSRNOG00000019268.7	Pelp1	1	0.0484494	5.11291e-162	4.50117e-161	1	up
ENSRNOG00000009598.7	Ncaph2	2	0.122971	6.58192e-162	5.79089e-161	2	up
ENSRNOG00000059480.1	Supt20h	2	0.0801959	7.43888e-162	6.54088e-161	2	up
ENSRNOG00000004685.7	Mta3	2	0.073773	7.5138e-162	6.60274e-161	1	up
ENSRNOG00000018718.4	Rpp30	1	0.0480061	7.52638e-162	6.60979e-161	1	up
ENSRNOG00000016105.4	Xrcc5	1	0.0702669	1.06072e-161	9.30979e-161	1	up
ENSRNOG00000001039.5	Eif2b1	4	0.094411	1.06502e-161	9.34183e-161	3	up
ENSRNOG00000009323.5	Fam214b	1	0.0273595	1.13737e-161	9.97044e-161	1	up
ENSRNOG00000015777.6	Mex3c	1	0.0520255	1.15303e-161	1.01015e-160	1	up
ENSRNOG00000013804.6	Exoc5	1	0.0519598	1.33933e-161	1.17266e-160	1	up
ENSRNOG00000054963.1	Rhbdd1	2	0.0246767	1.38363e-161	1.21072e-160	1	up
ENSRNOG00000025619.6	Ap1g2	1	0.0175076	1.38784e-161	1.21367e-160	1	up
ENSRNOG00000013798.8	Fnbp1l	2	0.0557082	1.42418e-161	1.2447e-160	2	down
ENSRNOG00000019108.6	Rmi1	1	0.044791	1.96023e-161	1.71216e-160	1	up
ENSRNOG00000010277.4	Idh3a	1	0.173559	2.06559e-161	1.80309e-160	1	up
ENSRNOG00000003398.3	Tomm40l	1	0.016537	2.60963e-161	2.27662e-160	1	up
ENSRNOG00000018860.7	Mtg1	1	0.0650772	2.78532e-161	2.42843e-160	1	up
ENSRNOG00000006828.7	Baz1a	1	0.0407028	4.64204e-161	4.04481e-160	1	up
ENSRNOG00000016942.7	Wdr48	2	0.0708192	5.71859e-161	4.97986e-160	2	up
ENSRNOG00000011047.6	Tmem185a	1	0.0354126	8.67687e-161	7.55143e-160	1	up
ENSRNOG00000003855.7	Dnaja3	2	0.115808	8.89498e-161	7.7366e-160	2	up
ENSRNOG00000009175.5	Jagn1	1	0.107234	9.94304e-161	8.64298e-160	1	up
ENSRNOG00000016789.6	Actr1b	2	0.0683963	1.7022e-160	1.47875e-159	1	up
ENSRNOG00000003772.7	Csrp2	2	0.15274	1.7987e-160	1.56165e-159	1	down
ENSRNOG00000011839.5	Mrps31	1	0.0623533	1.99394e-160	1.73011e-159	1	up
ENSRNOG00000018023.7	Bin3	2	0.0511406	2.17142e-160	1.88299e-159	1	up
ENSRNOG00000002032.5	Ifngr2	1	0.0604041	2.52302e-160	2.18656e-159	1	up
ENSRNOG00000009297.4	Chchd1	1	0.167876	2.75488e-160	2.38608e-159	1	up
ENSRNOG00000013213.6	Epha4	1	0.0157357	3.89402e-160	3.37071e-159	1	up
ENSRNOG00000020261.6	Fam53c	1	0.0325131	4.15071e-160	3.59075e-159	1	up
ENSRNOG00000034037.5	Zfp266	2	0.0504391	8.2353e-160	7.12004e-159	2	up
ENSRNOG00000056850.1	LOC100909704	1	0.081905	9.99768e-160	8.63859e-159	1	up
ENSRNOG00000021272.6	Mcm8	1	0.0220438	1.01864e-159	8.79637e-159	1	up
ENSRNOG00000006130.7	Rab5b	1	0.196289	1.23718e-159	1.06772e-158	1	up
ENSRNOG00000014479.5	Cttnbp2nl	1	0.0334386	1.32537e-159	1.14315e-158	1	up
ENSRNOG00000006965.6	Aff4	1	0.0528465	1.33097e-159	1.1473e-158	1	up
ENSRNOG00000025768.6	Clk1	1	0.127671	1.34407e-159	1.1579e-158	1	up
ENSRNOG00000016260.6	Polr3g	1	0.0246792	1.40119e-159	1.20639e-158	1	up
ENSRNOG00000000408.6	Gopc	1	0.0770974	1.742e-159	1.49893e-158	1	up
ENSRNOG00000012323.6	Cherp	1	0.0509242	1.77052e-159	1.52256e-158	1	up
ENSRNOG00000025796.7	RGD1306072	1	0.017029	1.99483e-159	1.71444e-158	1	up
ENSRNOG00000008484.5	Pdcl	1	0.0661132	2.39989e-159	2.06134e-158	1	up
ENSRNOG00000047219.2	Ube3b	2	0.0404942	2.61974e-159	2.24884e-158	2	up
ENSRNOG00000042903.1	Cox7a2l2	1	0.846907	2.68443e-159	2.30301e-158	1	up
ENSRNOG00000002246.5	Slc30a9	1	0.0443814	3.15981e-159	2.70923e-158	1	up
ENSRNOG00000017251.6	Wdr55	2	0.340232	3.20262e-159	2.74432e-158	2	up
ENSRNOG00000016454.6	Nasp	1	0.114494	4.8309e-159	4.13714e-158	1	up
ENSRNOG00000024089.6	Fndc3b	1	0.110913	5.21874e-159	4.46664e-158	1	up
ENSRNOG00000022771.6	Arhgap23	1	0.0410494	5.67846e-159	4.85723e-158	1	up
ENSRNOG00000015055.6	Scg2	1	0.00976784	5.75643e-159	4.92102e-158	1	up
ENSRNOG00000057821.1	AABR07015165.1	1	0.0633264	5.89937e-159	5.04024e-158	1	up
ENSRNOG00000004333.8	Flywch1	1	0.0306761	6.49105e-159	5.54247e-158	1	up
ENSRNOG00000029336.3	Zfp180	1	0.0195799	7.48851e-159	6.3904e-158	1	up
ENSRNOG00000010208.7	Timp1	1	0.436071	7.65673e-159	6.5301e-158	1	up
ENSRNOG00000001551.4	Atp5pf	1	0.355898	1.01216e-158	8.62723e-158	1	up
ENSRNOG00000030654.5	Man2c1	1	0.0541626	1.32616e-158	1.1297e-157	1	up
ENSRNOG00000012985.5	Pfdn5	1	0.845693	1.88781e-158	1.6072e-157	1	up
ENSRNOG00000013565.6	Zfp507	2	0.0378034	2.08074e-158	1.77041e-157	2	up
ENSRNOG00000003078.7	Dcaf6	1	0.0266057	2.20148e-158	1.87203e-157	1	up
ENSRNOG00000009636.5	Scrn1	1	0.150005	2.22969e-158	1.8949e-157	1	up
ENSRNOG00000028782.5	RGD1565498	1	0.0305495	2.42491e-158	2.0596e-157	1	up
ENSRNOG00000009878.7	Crtapl1	1	0.343856	2.42632e-158	2.0596e-157	1	up
ENSRNOG00000002802.3	Cxcl1	1	0.0395798	2.47199e-158	2.09714e-157	1	up
ENSRNOG00000030790.5	Ctnnd1	2	0.274276	2.56685e-158	2.17633e-157	2	up
ENSRNOG00000028904.3	Vps9d1	1	0.0191471	2.67781e-158	2.26908e-157	1	up
ENSRNOG00000060853.1	Iah1	1	0.13548	3.11627e-158	2.63907e-157	1	up
ENSRNOG00000019681.4	Pold1	1	0.0249367	3.43748e-158	2.90939e-157	1	up
ENSRNOG00000004060.7	Calm2	1	1.36955	3.5866e-158	3.03384e-157	1	up
ENSRNOG00000027690.5	Eif3el1	1	0.53223	3.68594e-158	3.11604e-157	1	up
ENSRNOG00000000641.5	Nrbf2	1	0.0177797	3.93371e-158	3.32356e-157	1	up
ENSRNOG00000014721.4	Ahrr	1	0.0213761	4.17515e-158	3.52549e-157	1	up
ENSRNOG00000009667.4	Mlst8	1	0.0154091	4.19295e-158	3.53846e-157	1	up
ENSRNOG00000009760.8	Palm	1	0.0564363	5.11978e-158	4.3181e-157	1	up
ENSRNOG00000000780.7	Ppp1r11	3	0.0579904	5.52567e-158	4.65772e-157	1	up
ENSRNOG00000037998.3	Snw1	1	0.136032	5.63867e-158	4.7502e-157	1	up
ENSRNOG00000001265.5	Mad1l1	1	0.0226077	6.48218e-158	5.45763e-157	1	up
ENSRNOG00000002488.3	Galnt10	1	0.0981877	7.62977e-158	6.4201e-157	1	up
ENSRNOG00000049215.1	Cbx2	1	0.0179354	7.82846e-158	6.58345e-157	1	up
ENSRNOG00000012911.5	Erlin1	1	0.10274	9.09064e-158	7.64046e-157	1	up
ENSRNOG00000018342.7	Ctif	2	0.0289185	9.66991e-158	8.12261e-157	2	up
ENSRNOG00000020470.5	Slc25a24	1	0.0166485	1.56208e-157	1.31136e-156	1	up
ENSRNOG00000015295.6	Ctdsp1	2	0.0948025	1.94727e-157	1.63379e-156	2	up
ENSRNOG00000013636.5	Ppil3	1	0.0604465	2.24014e-157	1.87842e-156	1	up
ENSRNOG00000016031.7	Bicd2	2	0.0719523	3.38163e-157	2.83395e-156	2	up
ENSRNOG00000001239.6	Ddt	3	0.115696	3.76231e-157	3.15116e-156	2	mixed
ENSRNOG00000012683.5	Abhd17c	1	0.0945717	3.93729e-157	3.2958e-156	1	up
ENSRNOG00000011489.8	R3hdm4	2	0.195377	3.96669e-157	3.31849e-156	1	up
ENSRNOG00000055597.1	Hdac7	1	0.0592074	4.10555e-157	3.43268e-156	1	up
ENSRNOG00000015217.6	Ltv1	1	0.114933	4.55364e-157	3.80513e-156	1	up
ENSRNOG00000010117.7	Eif3a	1	0.524185	5.1775e-157	4.32395e-156	1	up
ENSRNOG00000014191.7	Zfp395	1	0.0206442	6.15335e-157	5.13596e-156	1	up
ENSRNOG00000012693.5	Pmpcb	1	0.195144	6.24018e-157	5.20542e-156	1	up
ENSRNOG00000017905.8	Map1lc3b	2	0.276789	6.32895e-157	5.27644e-156	2	up
ENSRNOG00000022576.4	Nudt12	1	0.00797467	7.74942e-157	6.45696e-156	1	up
ENSRNOG00000015239.7	Ginm1	1	0.0664435	8.13434e-157	6.77378e-156	1	up
ENSRNOG00000019341.7	Tmem179b	1	0.0704332	8.57233e-157	7.1344e-156	1	up
ENSRNOG00000017571.5	Ndufa2	1	0.2135	9.93853e-157	8.26669e-156	1	up
ENSRNOG00000051885.1	LOC100911991	1	7.06283	1.00697e-156	8.37098e-156	1	up
ENSRNOG00000009642.3	Cct4	1	0.855911	1.12229e-156	9.32432e-156	1	up
ENSRNOG00000021314.4	Fdft1	1	0.0349105	1.14696e-156	9.52375e-156	1	up
ENSRNOG00000005298.6	Zfp513	1	0.0371668	1.2919e-156	1.07211e-155	1	up
ENSRNOG00000012828.5	Emg1	1	0.113465	1.3987e-156	1.16008e-155	1	up
ENSRNOG00000005397.5	Maea	1	0.188507	1.47758e-156	1.2248e-155	1	up
ENSRNOG00000060479.1	Sp3	1	0.125666	1.70033e-156	1.40864e-155	1	up
ENSRNOG00000002373.8	Akap1	2	0.0407783	1.8772e-156	1.55428e-155	1	up
ENSRNOG00000045837.2	AABR07042611.1	1	0.0725247	2.07441e-156	1.71657e-155	1	up
ENSRNOG00000016387.8	Rpl34	1	2.14046	2.21315e-156	1.83034e-155	1	up
ENSRNOG00000004813.5	Rtcb	1	0.323139	3.68612e-156	3.04679e-155	1	up
ENSRNOG00000010048.6	Dctn1	2	0.0998257	4.12266e-156	3.40567e-155	2	up
ENSRNOG00000006985.7	Ccnk	2	0.054098	4.33152e-156	3.57616e-155	2	up
ENSRNOG00000025497.4	Fbxl6	1	0.0526829	5.84137e-156	4.81996e-155	1	up
ENSRNOG00000009462.6	Ccdc90b	1	0.0656045	7.8569e-156	6.47937e-155	1	up
ENSRNOG00000010194.5	Ift43	1	0.0912685	7.96981e-156	6.56874e-155	1	up
ENSRNOG00000004659.5	Creld2	1	0.148805	8.01024e-156	6.5983e-155	1	up
ENSRNOG00000017418.5	Rps3	1	3.31735	8.48273e-156	6.98353e-155	1	up
ENSRNOG00000054479.1	Zw10	1	0.03199	1.01768e-155	8.37345e-155	1	up
ENSRNOG00000033700.5	Bud23	1	0.0725414	1.10452e-155	9.08278e-155	1	up
ENSRNOG00000021042.6	Psmd4	1	0.21365	1.26272e-155	1.03778e-154	1	up
ENSRNOG00000008605.4	Ost4	2	0.752382	1.49951e-155	1.23169e-154	2	up
ENSRNOG00000013149.4	Vps33b	1	0.0216332	2.00172e-155	1.64327e-154	1	up
ENSRNOG00000008392.8	Sbf1	1	0.0919065	2.60531e-155	2.13756e-154	1	up
ENSRNOG00000012760.8	Chtop	2	0.114455	3.4116e-155	2.79751e-154	2	up
ENSRNOG00000016117.7	Myof	1	0.295719	4.09948e-155	3.35967e-154	1	up
ENSRNOG00000009245.7	Exosc2	4	0.0874863	4.34034e-155	3.55505e-154	4	up
ENSRNOG00000012357.6	Unc45a	1	0.0550807	5.71e-155	4.67425e-154	1	up
ENSRNOG00000000888.3	Sbds	1	0.102641	1.12694e-154	9.22004e-154	1	up
ENSRNOG00000014986.8	Ube4b	1	0.0442897	1.14915e-154	9.3964e-154	1	up
ENSRNOG00000021137.6	Kctd15	2	0.0660381	1.19417e-154	9.75903e-154	1	up
ENSRNOG00000018647.5	Mrpl20	1	0.198247	1.3016e-154	1.0631e-153	1	up
ENSRNOG00000037402.2	Cops9	1	0.322302	1.38003e-154	1.12652e-153	1	up
ENSRNOG00000015529.4	Cdca3	1	0.105398	1.51369e-154	1.23493e-153	1	up
ENSRNOG00000014648.6	Efnb2	1	0.0269138	2.00202e-154	1.63241e-153	1	up
ENSRNOG00000001719.6	Psmd2	1	0.308644	2.31734e-154	1.88845e-153	1	up
ENSRNOG00000003858.6	Atp6ap2	1	0.161286	2.33398e-154	1.90094e-153	1	up
ENSRNOG00000011214.6	Polr2f	1	0.23128	2.43018e-154	1.97818e-153	1	up
ENSRNOG00000017795.5	Hspbp1	1	0.105126	3.12948e-154	2.54598e-153	1	up
ENSRNOG00000013841.7	Dcaf1	2	0.0394691	3.14691e-154	2.55872e-153	2	up
ENSRNOG00000055309.1	Drg2	1	0.0860422	3.21924e-154	2.61606e-153	1	up
ENSRNOG00000046207.1	Cbx4	1	0.0459232	4.1986e-154	3.41001e-153	1	up
ENSRNOG00000046585.2	AABR07054370.1	1	0.368141	4.29828e-154	3.48901e-153	1	up
ENSRNOG00000020376.7	Stn1	1	0.0961714	4.561e-154	3.70019e-153	1	up
ENSRNOG00000017765.7	Net1	1	0.00949232	5.23209e-154	4.24224e-153	1	up
ENSRNOG00000007845.7	Supt4h1	1	0.106585	6.11874e-154	4.95837e-153	1	up
ENSRNOG00000021392.5	Noc2l	1	0.0489322	6.76963e-154	5.48276e-153	1	up
ENSRNOG00000017460.6	Imp3	1	0.0445246	7.06042e-154	5.71507e-153	1	up
ENSRNOG00000027332.2	Gemin6	1	0.0706171	1.04105e-153	8.42213e-153	1	up
ENSRNOG00000001596.7	Atp5mc3	1	0.943665	1.12324e-153	9.08195e-153	1	up
ENSRNOG00000008490.5	Cwc15	1	0.254472	1.33785e-153	1.08111e-152	1	up
ENSRNOG00000007769.7	2021-03-02	2	0.128588	1.37646e-153	1.11169e-152	1	up
ENSRNOG00000049229.2	Pomp	1	1.12768	1.45093e-153	1.17118e-152	1	up
ENSRNOG00000005884.7	Emc7	1	0.153696	1.83961e-153	1.4841e-152	1	up
ENSRNOG00000047896.2	Kctd10	1	0.095017	2.40149e-153	1.93631e-152	1	up
ENSRNOG00000020232.5	Rit1	1	0.0552761	4.89565e-153	3.94514e-152	1	up
ENSRNOG00000001849.7	Mapk1	1	0.2042	5.05725e-153	4.0731e-152	1	up
ENSRNOG00000016848.6	Fzd4	1	0.018462	5.61177e-153	4.5172e-152	1	down
ENSRNOG00000050169.1	Pet100	1	0.0930618	6.36971e-153	5.12445e-152	1	up
ENSRNOG00000007134.6	Strap	1	0.231331	1.09573e-152	8.81024e-152	1	up
ENSRNOG00000006112.6	LOC102554315	1	0.0606711	1.22364e-152	9.83326e-152	1	up
ENSRNOG00000012258.6	Rras2	2	0.330062	1.32989e-152	1.06812e-151	2	down
ENSRNOG00000060694.1	Adam17	1	0.0941577	1.43013e-152	1.14799e-151	1	up
ENSRNOG00000016728.7	Tiam2	1	0.0264559	1.83167e-152	1.4695e-151	1	up
ENSRNOG00000050087.2	Mphosph6	1	0.118805	2.32422e-152	1.86362e-151	1	up
ENSRNOG00000017417.6	Gabarap	1	0.642873	3.31862e-152	2.65949e-151	1	up
ENSRNOG00000012287.6	Slc35e1	1	0.0294253	3.41814e-152	2.73773e-151	1	up
ENSRNOG00000010543.6	Srpra	1	0.195423	4.80389e-152	3.8455e-151	1	up
ENSRNOG00000019244.6	Mxra8	2	0.208963	4.92978e-152	3.9441e-151	2	up
ENSRNOG00000001269.6	Ppp1cc	2	0.42584	5.72796e-152	4.58015e-151	2	up
ENSRNOG00000006858.5	Pyurf	1	0.0125078	6.4234e-152	5.1334e-151	1	up
ENSRNOG00000008482.7	Rbms1	2	0.158812	7.60874e-152	6.07734e-151	2	up
ENSRNOG00000020608.5	Ppan	1	0.0717237	7.89844e-152	6.30524e-151	1	up
ENSRNOG00000019930.6	Rhot2	1	0.0476985	8.9359e-152	7.12951e-151	1	up
ENSRNOG00000015420.8	Stxbp1	2	0.0791103	8.96882e-152	7.15183e-151	2	up
ENSRNOG00000056135.1	Tsc22d3	1	0.0676943	8.98349e-152	7.15958e-151	1	up
ENSRNOG00000042682.2	Grpel2	1	0.0165093	1.2098e-151	9.63648e-151	1	up
ENSRNOG00000008016.6	Ckap4	1	0.576918	1.24838e-151	9.93832e-151	1	up
ENSRNOG00000014193.6	Lig1	1	0.0808008	1.41557e-151	1.12631e-150	1	up
ENSRNOG00000005387.6	Rbm3	2	1.00553	1.53163e-151	1.21798e-150	2	up
ENSRNOG00000003924.6	Pi4k2b	1	0.113037	2.33951e-151	1.8594e-150	1	up
ENSRNOG00000001494.6	Napa	1	0.119039	3.90453e-151	3.10155e-150	1	up
ENSRNOG00000011981.6	Slc39a13	1	0.0671401	5.25406e-151	4.17125e-150	1	up
ENSRNOG00000050287.3	Ebna1bp2	2	0.239796	6.79054e-151	5.38813e-150	1	up
ENSRNOG00000010825.6	Snapc3	1	0.0792098	8.92095e-151	7.07468e-150	1	up
ENSRNOG00000018243.7	Ubfd1	2	0.112651	9.84308e-151	7.80169e-150	2	up
ENSRNOG00000008578.8	Cdk16	2	0.138316	9.91738e-151	7.85628e-150	2	up
ENSRNOG00000053269.1	Tmem106c	1	0.06362	1.28057e-150	1.01387e-149	1	up
ENSRNOG00000045931.2	Sik3	1	0.0288276	1.75654e-150	1.38997e-149	1	up
ENSRNOG00000001126.7	Fbxw8	2	0.0996984	1.80464e-150	1.42725e-149	2	up
ENSRNOG00000026963.6	Hsp90b1	2	3.44739	2.24299e-150	1.77295e-149	2	up
ENSRNOG00000012864.6	Ern1	1	0.010499	2.53379e-150	2.00172e-149	1	up
ENSRNOG00000022502.6	Nsrp1	1	0.043455	3.07835e-150	2.4306e-149	1	up
ENSRNOG00000005167.7	Surf2	1	0.0215223	3.2003e-150	2.52414e-149	1	up
ENSRNOG00000047187.2	LOC100912042	1	0.0215223	3.2003e-150	2.52414e-149	1	up
ENSRNOG00000008212.5	Wdr5	1	0.0767473	3.58175e-150	2.82346e-149	1	up
ENSRNOG00000020134.7	Upf1	4	0.0848613	4.39745e-150	3.46458e-149	2	up
ENSRNOG00000001277.4	Mafk	1	0.0489356	4.60938e-150	3.62957e-149	1	up
ENSRNOG00000036658.3	Tbcd	1	0.0477541	5.6018e-150	4.40864e-149	1	up
ENSRNOG00000049780.2	Sri	1	0.119784	5.92409e-150	4.65975e-149	1	up
ENSRNOG00000008744.6	Cops2	2	0.327905	6.30794e-150	4.95894e-149	2	up
ENSRNOG00000001335.6	Zkscan1	1	0.0165808	6.31132e-150	4.95894e-149	1	up
ENSRNOG00000021081.6	Vps72	1	0.0891046	8.60734e-150	6.7593e-149	1	up
ENSRNOG00000053659.1	RGD1311703	1	0.222156	1.27718e-149	1.00242e-148	1	up
ENSRNOG00000015939.5	Ccdc25	1	0.0559232	1.29708e-149	1.01748e-148	1	up
ENSRNOG00000013719.5	Dph5	1	0.0475768	1.39732e-149	1.09552e-148	1	up
ENSRNOG00000004814.6	Elob	1	0.97116	1.51662e-149	1.18841e-148	1	up
ENSRNOG00000012067.6	Fam111a	1	0.150148	1.7545e-149	1.37408e-148	1	up
ENSRNOG00000015215.6	Cript	1	0.170607	1.83622e-149	1.43729e-148	1	up
ENSRNOG00000001210.7	Pwp2	1	0.0172081	1.90918e-149	1.4936e-148	1	up
ENSRNOG00000002914.6	Trmt1	1	0.130074	2.01475e-149	1.57533e-148	1	up
ENSRNOG00000005408.6	LOC100911674	1	0.0315483	4.51228e-149	3.52625e-148	1	up
ENSRNOG00000010673.7	Eral1	1	0.0480628	4.60889e-149	3.59981e-148	1	up
ENSRNOG00000019063.7	Fbxo38	1	0.0384874	5.16103e-149	4.02889e-148	1	up
ENSRNOG00000013074.7	Wt1	1	0.007379	5.37422e-149	4.19305e-148	1	up
ENSRNOG00000042195.3	Pabpn1	1	0.10563	6.19435e-149	4.83032e-148	1	up
ENSRNOG00000056585.1	Fscn1	1	0.16957	7.97886e-149	6.21853e-148	1	up
ENSRNOG00000018181.4	Stk25	1	0.0851669	9.89238e-149	7.70572e-148	1	up
ENSRNOG00000015122.6	Tpd52l2	1	0.101776	1.12023e-148	8.72139e-148	1	up
ENSRNOG00000033740.3	Lurap1l	1	0.0493859	2.21558e-148	1.72398e-147	1	up
ENSRNOG00000011237.6	Zc3h13	1	0.0329513	2.23639e-148	1.73924e-147	1	up
ENSRNOG00000008711.7	Med24	1	0.0471149	2.45174e-148	1.90569e-147	1	up
ENSRNOG00000056036.1	LOC103691005	1	0.0132572	3.27225e-148	2.5421e-147	1	up
ENSRNOG00000016315.7	Cnpy3	1	0.128789	3.65264e-148	2.83609e-147	1	up
ENSRNOG00000006261.6	Papolg	1	0.0206996	3.9455e-148	3.06184e-147	1	up
ENSRNOG00000017284.7	Nop16	1	0.105545	5.30485e-148	4.11453e-147	1	up
ENSRNOG00000018404.7	Aars	2	0.332456	7.52391e-148	5.83254e-147	2	up
ENSRNOG00000046492.2	Nemp1	1	0.0259936	1.24844e-147	9.67277e-147	1	up
ENSRNOG00000006939.7	Ndufa7	1	0.463179	1.259e-147	9.74931e-147	1	up
ENSRNOG00000026610.5	Akirin1	1	0.0741201	1.51654e-147	1.17374e-146	1	up
ENSRNOG00000049426.3	Mmab	1	0.00980462	1.73162e-147	1.33948e-146	1	up
ENSRNOG00000001746.6	Ncbp2	1	0.127193	2.10376e-147	1.62648e-146	1	up
ENSRNOG00000060846.1	Morc4	3	0.0354938	3.64485e-147	2.81644e-146	2	up
ENSRNOG00000042983.2	Nudt21	1	0.148564	4.39643e-147	3.39539e-146	1	up
ENSRNOG00000020144.5	RGD1310127	1	0.0649419	4.48711e-147	3.46357e-146	1	up
ENSRNOG00000014284.5	Elof1	1	0.0872003	6.21738e-147	4.7966e-146	1	up
ENSRNOG00000018998.6	Yipf3	1	0.0628087	7.19391e-147	5.54701e-146	1	up
ENSRNOG00000004109.7	Zfpm2	1	0.0379926	7.74736e-147	5.97058e-146	1	up
ENSRNOG00000029061.3	Hirip3	1	0.0976531	9.23309e-147	7.11179e-146	1	up
ENSRNOG00000006733.7	Srgap2	3	0.0759712	3.75193e-146	2.88839e-145	2	up
ENSRNOG00000048088.2	Mest	1	0.0710915	4.88421e-146	3.75807e-145	1	up
ENSRNOG00000019023.6	Tars	2	0.297778	4.94461e-146	3.80251e-145	2	up
ENSRNOG00000002091.6	Gtf3c3	2	0.027807	9.73073e-146	7.47918e-145	2	up
ENSRNOG00000023086.6	LOC100360828	1	0.434057	1.11143e-145	8.53807e-145	1	up
ENSRNOG00000006534.5	Crbn	1	0.0702991	1.12988e-145	8.67524e-145	1	up
ENSRNOG00000023375.6	Rab34	2	0.324273	1.32698e-145	1.01831e-144	1	up
ENSRNOG00000004784.6	Ndufaf5	1	0.0527425	1.35579e-145	1.03987e-144	1	up
ENSRNOG00000047874.2	Nelfcd	1	0.0429311	1.6557e-145	1.26923e-144	1	up
ENSRNOG00000015090.6	Nubp2	1	0.100629	2.60493e-145	1.99583e-144	1	up
ENSRNOG00000004909.7	Cnot2	3	0.159661	2.99741e-145	2.29532e-144	2	up
ENSRNOG00000024647.6	Ppp4r2	2	0.191698	3.22762e-145	2.4703e-144	2	up
ENSRNOG00000028017.5	Tmem109	1	0.119267	4.71965e-145	3.61033e-144	1	up
ENSRNOG00000013536.7	Cdc42	2	0.706458	4.88744e-145	3.73671e-144	2	up
ENSRNOG00000004339.5	Yy1	1	0.080075	5.03884e-145	3.85043e-144	1	up
ENSRNOG00000042668.3	Msrb3	1	0.120859	5.13621e-145	3.92277e-144	1	up
ENSRNOG00000017510.8	Mfge8	2	0.565633	5.7587e-145	4.39587e-144	2	down
ENSRNOG00000008530.7	Stoml1	1	0.0311526	6.93167e-145	5.28846e-144	1	up
ENSRNOG00000009778.6	Tmem59	1	0.199381	9.72248e-145	7.41377e-144	1	up
ENSRNOG00000049873.1	Ap1s3	1	0.0177419	1.15761e-144	8.82262e-144	1	up
ENSRNOG00000001043.8	Ddx55	1	0.0400475	1.50125e-144	1.14356e-143	1	up
ENSRNOG00000023546.5	Hspb1	1	1.61351	1.76086e-144	1.34061e-143	1	up
ENSRNOG00000018937.4	Gstm2	2	0.453904	1.92476e-144	1.46462e-143	2	up
ENSRNOG00000002574.7	Nubp1	1	0.0783253	3.26953e-144	2.4866e-143	1	up
ENSRNOG00000018723.6	Cops7b	1	0.0317723	3.44432e-144	2.61816e-143	1	up
ENSRNOG00000018462.7	Rabep2	1	0.0273259	3.75672e-144	2.85412e-143	1	up
ENSRNOG00000019041.6	Psme1	1	0.463437	4.44042e-144	3.37178e-143	1	up
ENSRNOG00000022922.6	Slc25a12	1	0.0332362	4.66514e-144	3.54056e-143	1	up
ENSRNOG00000004777.7	Esf1	1	0.0644303	5.1886e-144	3.93578e-143	1	up
ENSRNOG00000024972.5	Cox10	1	0.0175332	6.82335e-144	5.17309e-143	1	up
ENSRNOG00000004281.7	Cobl	2	0.0814526	8.13713e-144	6.1659e-143	2	up
ENSRNOG00000020882.7	Shkbp1	2	0.054183	8.2582e-144	6.25437e-143	2	up
ENSRNOG00000002610.5	Carhsp1	1	0.102004	8.76579e-144	6.63532e-143	1	up
ENSRNOG00000025604.5	Atad2	1	0.0672535	1.37736e-143	1.04206e-142	1	up
ENSRNOG00000013520.6	Mat2a	2	0.178675	1.56914e-143	1.18653e-142	2	up
ENSRNOG00000003661.6	Jpt1	1	0.180237	1.87923e-143	1.42027e-142	1	up
ENSRNOG00000024796.5	Lrrc47	1	0.0407062	4.71585e-143	3.56224e-142	1	up
ENSRNOG00000020737.7	Cdc25a	1	0.0325936	5.29272e-143	3.99591e-142	1	up
ENSRNOG00000019596.6	Smg9	1	0.0308671	5.68694e-143	4.2913e-142	1	up
ENSRNOG00000055524.1	Trip10	1	0.0953763	6.69978e-143	5.05294e-142	1	up
ENSRNOG00000005931.6	Cpq	1	0.141817	7.20791e-143	5.43333e-142	1	up
ENSRNOG00000006228.5	Pdia4	1	0.936286	8.09721e-143	6.10051e-142	1	up
ENSRNOG00000019772.5	Dnpep	1	0.149868	8.24093e-143	6.20557e-142	1	up
ENSRNOG00000005877.6	Lrpprc	1	0.0959598	8.46428e-143	6.37044e-142	1	up
ENSRNOG00000019682.3	Timm13	1	0.164384	9.10275e-143	6.8474e-142	1	up
ENSRNOG00000017657.5	Phf23	1	0.105587	1.45287e-142	1.09233e-141	1	up
ENSRNOG00000008194.8	Znfx1	2	0.0792572	1.66884e-142	1.25405e-141	1	up
ENSRNOG00000016448.7	Eef2k	1	0.017106	1.85326e-142	1.39192e-141	1	up
ENSRNOG00000049686.1	Mrpl40	1	0.0490359	2.12264e-142	1.59341e-141	1	up
ENSRNOG00000023129.4	Mfsd9	1	0.00865229	2.45427e-142	1.8414e-141	1	up
ENSRNOG00000028129.6	Fktn	1	0.0260572	3.44138e-142	2.58068e-141	1	up
ENSRNOG00000057153.1	Pla1a	1	0.0260966	4.7453e-142	3.55664e-141	1	up
ENSRNOG00000016149.7	Hoxc10	1	0.00952505	5.95266e-142	4.45926e-141	1	up
ENSRNOG00000055760.1	AABR07010649.1	1	0.166652	6.88516e-142	5.15514e-141	1	up
ENSRNOG00000015969.7	Rpf1	1	0.0664082	7.11226e-142	5.32243e-141	1	up
ENSRNOG00000021330.6	Sprtn	2	0.0420626	8.31726e-142	6.22096e-141	2	up
ENSRNOG00000005446.4	Gna11	1	0.107985	8.87248e-142	6.63282e-141	1	up
ENSRNOG00000018403.7	Atg4b	1	0.04081	9.05636e-142	6.76679e-141	1	up
ENSRNOG00000017837.6	Znf48	1	0.033405	9.6394e-142	7.19871e-141	1	up
ENSRNOG00000011262.6	Bicra	1	0.0151365	1.02555e-141	7.65487e-141	1	up
ENSRNOG00000020411.6	Sec23ip	1	0.119813	1.06437e-141	7.94056e-141	1	up
ENSRNOG00000056371.1	Pik3ca	1	0.0367283	1.09403e-141	8.15759e-141	1	up
ENSRNOG00000005698.2	Ndufa5	1	0.686382	1.17247e-141	8.73797e-141	1	up
ENSRNOG00000020049.5	Slc7a6os	1	0.0781113	1.3308e-141	9.91288e-141	1	up
ENSRNOG00000047988.2	Bola2	1	0.329861	1.60523e-141	1.19509e-140	1	up
ENSRNOG00000011882.6	Gab2	1	0.0367674	1.92201e-141	1.43019e-140	1	up
ENSRNOG00000019180.6	Acsl4	1	0.0903094	2.76882e-141	2.05926e-140	1	up
ENSRNOG00000022748.6	Tmem126a	1	0.0295162	3.04192e-141	2.26121e-140	1	up
ENSRNOG00000023385.5	Rpl37a	1	0.899754	3.15848e-141	2.34664e-140	1	up
ENSRNOG00000047110.2	Xlr3a	1	0.0230836	3.84628e-141	2.85473e-140	1	up
ENSRNOG00000047630.2	LOC100911047	1	0.0230836	3.84628e-141	2.85473e-140	1	up
ENSRNOG00000051650.1	Ywhaq	1	0.612469	3.99849e-141	2.96466e-140	1	up
ENSRNOG00000061832.1	Slc35a3	1	0.0394835	3.99754e-141	2.96466e-140	1	up
ENSRNOG00000024839.2	Tysnd1	1	0.0397763	4.00539e-141	2.96826e-140	1	up
ENSRNOG00000015218.7	Nsmce1	2	0.147202	4.15233e-141	3.07557e-140	2	up
ENSRNOG00000004477.7	Ublcp1	1	0.101338	4.66598e-141	3.45426e-140	1	up
ENSRNOG00000004591.6	Alg12	1	0.0382664	4.71881e-141	3.49158e-140	1	up
ENSRNOG00000020433.7	Actn4	3	0.494006	5.49317e-141	4.06248e-140	3	up
ENSRNOG00000003594.5	Tmem183a	2	0.331931	7.72391e-141	5.7093e-140	2	up
ENSRNOG00000018007.5	Gtf2h5	1	0.0891888	9.9461e-141	7.34813e-140	1	up
ENSRNOG00000004412.5	Mtbp	1	0.0262473	2.01947e-140	1.49121e-139	1	up
ENSRNOG00000020527.5	Drap1	1	0.300258	2.02829e-140	1.49696e-139	1	up
ENSRNOG00000002028.5	Tmem50b	1	0.0225049	2.19263e-140	1.61743e-139	1	down
ENSRNOG00000003239.6	Cant1	1	0.0609977	3.41846e-140	2.52039e-139	1	up
ENSRNOG00000000975.6	Mcoln1	1	0.0788747	3.72259e-140	2.74323e-139	1	up
ENSRNOG00000055572.1	Idh3g	1	0.139849	5.69151e-140	4.19202e-139	1	up
ENSRNOG00000019670.7	Wdr3	1	0.0674194	6.87696e-140	5.06257e-139	1	up
ENSRNOG00000019522.7	Narfl	1	0.0202849	7.6294e-140	5.61364e-139	1	up
ENSRNOG00000008173.5	Sesn3	1	0.0555129	9.7072e-140	7.13883e-139	1	down
ENSRNOG00000007792.5	Gcc1	1	0.026616	1.07997e-139	7.93823e-139	1	up
ENSRNOG00000017036.3	Sec11c	1	0.0887162	1.23546e-139	9.07654e-139	1	up
ENSRNOG00000022472.4	Snap47	1	0.0256806	1.25094e-139	9.18558e-139	1	up
ENSRNOG00000051170.2	Ddx17	5	0.291928	1.29871e-139	9.53159e-139	3	up
ENSRNOG00000029209.4	Rnf13	1	0.0958939	1.43455e-139	1.05232e-138	1	up
ENSRNOG00000010635.7	Igfbp4	1	0.2152	2.05334e-139	1.50547e-138	1	up
ENSRNOG00000023356.5	Eif5b	1	0.0672609	2.19935e-139	1.61171e-138	1	up
ENSRNOG00000015221.7	Eif3f	1	0.457092	2.35929e-139	1.72804e-138	1	up
ENSRNOG00000061572.1	Smarcd1	1	0.022481	2.469e-139	1.80747e-138	1	up
ENSRNOG00000001884.5	Ranbp1	1	0.534745	3.08985e-139	2.26084e-138	1	up
ENSRNOG00000015020.7	Idh1	1	0.146489	4.20885e-139	3.07806e-138	1	up
ENSRNOG00000046799.2	Phb	1	0.25229	5.73213e-139	4.18995e-138	1	up
ENSRNOG00000015528.7	Pja2	2	0.103376	6.05687e-139	4.42509e-138	2	up
ENSRNOG00000020191.6	Tbc1d17	1	0.0442938	7.36843e-139	5.38059e-138	1	up
ENSRNOG00000052111.1	Sugp1	1	0.0518734	9.08487e-139	6.63062e-138	1	up
ENSRNOG00000004807.6	Arf2	1	0.08893	9.25731e-139	6.75308e-138	1	down
ENSRNOG00000017724.6	Sf3b3	1	0.135754	1.16681e-138	8.50746e-138	1	up
ENSRNOG00000007881.6	Mtmr14	1	0.0216943	1.34436e-138	9.79704e-138	1	up
ENSRNOG00000024779.5	Polr2b	1	0.0756177	1.80274e-138	1.31308e-137	1	up
ENSRNOG00000026109.6	Prmt1	1	0.440319	2.32633e-138	1.69361e-137	1	up
ENSRNOG00000038106.2	AABR07026424.1	1	0.466974	2.45757e-138	1.78825e-137	1	up
ENSRNOG00000047088.2	Rab10	1	0.200674	3.80227e-138	2.76534e-137	1	up
ENSRNOG00000036684.5	Pcyt2	1	0.0885161	4.12066e-138	2.9954e-137	1	up
ENSRNOG00000009302.6	Zfp623	1	0.0225491	8.46828e-138	6.15268e-137	1	up
ENSRNOG00000013411.6	Nup155	1	0.041236	1.09722e-137	7.96791e-137	1	up
ENSRNOG00000050819.1	Birc5	1	0.136469	1.21717e-137	8.83457e-137	1	up
ENSRNOG00000012347.2	Gata2	1	0.0133463	1.49249e-137	1.08275e-136	1	up
ENSRNOG00000009566.8	Phf12	3	0.0322407	1.96612e-137	1.42564e-136	3	up
ENSRNOG00000024336.5	Senp6	1	0.0537471	2.06628e-137	1.49751e-136	1	up
ENSRNOG00000056954.1	Inpp5k	2	0.0556026	2.43811e-137	1.7661e-136	2	up
ENSRNOG00000004152.5	Lrp12	1	0.0417723	2.47246e-137	1.79009e-136	1	up
[truncated: 30,884 more rows]

## Sheet: Column Descriptions
Column	Description
Ensembl Gene ID	Rat gene ID and version from Ensembl Database v93 (July 2018)
Gene Symbol	Rat gene symbol
Num Aggregated Transcripts	Number of transcripts detected as expressed in this experiment
log2 mean TPMs	total TPMs for each gene
aggregated p-value	p-value calculated by the method described in Yi et al 2017
adjusted p-value	adjusted p-values using the Benjamini-Hochberg method
number of sig. transcripts	Number of transcripts with adjusted p-value <0.05 using the Wald test (see Supplemental Table 1)
direction of sig. transcripts	"up" or "down" means all sig. transcripts changed in the specified direction; "mixed" means sig. transcripts changed in both directions; "NA" means no transcripts were significant
