# Supplementary material for: ZFP36L2 suppresses mTORc1 through a P53-dependent pathway to prevent peripartum cardiomyopathy in mice
Source: J Clin Invest. 2022 May 16;132(10):e154491. doi: 10.1172/JCI154491 (PMC9106345; doi:10.1172/JCI154491)
Supplement: Supplemental table 2 [file jci-132-154491-s145.xlsx]

## Sheet: Sheet1
Variants in ZFP36L2 gene in 37 PPCM patients
Identified variants in ZFP36L2 gene in DNA extracted from hearts in 37 PPCM patients. The allele frequencies were given on the GnomAD website. Red text refers to missense mutations or insertions, and black text means silent mutation.
Sample ID	Mutation1	Allele frequency (%)	Mutation2	Allele frequency (%)	Mutation3	Allele frequency (%)
A2	c.760T>C Hetero (Silent, Variant ID: 2-43452183-A-G, p.Leu254Leu)	39.2
A3	c.760T>C Hetero (Silent,, Variant ID: 2-43452183-A-G, p.Leu254Leu)	39.2	c.150G>C Hetero (Silent, Variant ID: 2-43452793-C-G, p.Pro50Pro)	4.81
A4	c. 1191_1192 insCAG Hetero (Insertion, Variant ID: 2-43451739-C-CCTG, p.Gln401dup)	0.09	c. 1191_1192 ins CAGCAGCAG Hetero (Insertion, Variant ID: 2-43451739-C-CCTGCTGCTG, p.Gln399_Gln401dup)	1.9
A5	c.760T>C Hetero (Silent, Variant ID: 2-43452183-A-G, p.Leu254Leu)	39.2	c.1206C>G Hetero (Silent, p.Gly402Gly)	N/A	c. 1440C>G Hetero (Silent, p.Gly480Gly)	N/A
A6	N/A
A7	N/A
A8	c.760T>C Hetero (Silent, Variant ID: 2-43452183-A-G, p.Leu254Leu)	39.2	c.986C>T Hetero, (missnese, Variant ID: 2-43451957-G-A, p.Ala329Val)	5.57
A9	N/A
A10	c.609C>T Hetero (Silent, variant ID:2-43452334-G-A, p.Ile203Ile)	8.62	c.760T>C Hetero, (Silent, Variant ID: 2-43452183-A-G, p.Leu254Leu)	39.2
A11	c.150G>C Hetero (Silent, Variant ID:2-43452793-C-G, p.Pro50Pro)	4.81	c.609C>T Hetero,(Silent, variant ID:2-43452334-G-A, p.Ile203Ile)	8.62	c.760T>C (Silent, Hetero, Variant ID: 2-43452183-A-G, p.Leu254Leu,)	39.2
A12	N/A
B1	c.760T>C Homo, (Silent, Variant ID: 2-43452183-A-G, p.Leu254Leu)	39.2
B2	N/A
B3	N/A
B5	N/A
B6	N/A
B7	c.760T>C Hetero, (Silent, Variant ID: 2-43452183-A-G, p.Leu254Leu)	39.2
B8	c.760T>C Homo, (Silent, Variant ID: 2-43452183-A-G, p.Leu254Leu)	39.2
B9	N/A
B10	c.609C>T Hetero, (Silent, variant ID:2-43452334-G-A, p.Ile203Ile)	8.62	c.760T>C Hetero, (Silent, Variant ID: 2-43452183-A-G, p.Leu254Leu)	39.2
B12
C1	c.609C>T Hetero, (Silent, variant ID:2-43452334-G-A, p.Ile203Ile)	8.62	c.760T>C Homo, (Silent, Variant ID: 2-43452183-A-G, p.Leu254Leu,)	39.2
C2	N/A
C3	c.609C>T Hetero, (Silent, variant ID:2-43452334-G-A, p.Ile203Ile)	8.62	c.760T>C Homo, (Silent, Variant ID: 2-43452183-A-G, p.Leu254Leu)	39.2	c.986C>T Hetero, (missnese, Variant ID: 2-43451957-G-A, p.Ala329Val)	5.57
C4	N/A
C7	N/A
C11	N/A
D2	N/A
D3	c.1206C>G Homo, (Silent, p.Gly402Gly)	N/A
D4	N/A
D5	c.986C>T Hetero, (missnese, Variant ID: 2-43451957-G-A, p.Ala329Val)	5.57
D8	c.609C>T Homo, (Silent, variant ID:2-43452334-G-A, p.Ile203Ile)	8.62
D9	c.760T>C Hetero, (Silent, Variant ID: 2-43452183-A-G, p.Leu254Leu)	39.2
D10	N/A
D11	c.760T>C Homo, (Silent, Variant ID: 2-43452183-A-G, p.Leu254Leu)	39.2
D12	c.760T>C Homo, (Silent, Variant ID: 2-43452183-A-G, p.Leu254Leu)	39.2
E2	c.760T>C Homo, (Silent, Variant ID: 2-43452183-A-G, p.Leu254Leu)	39.2
