# Supplementary material for: ZFP36L2 suppresses mTORc1 through a P53-dependent pathway to prevent peripartum cardiomyopathy in mice
Source: J Clin Invest. 2022 May 16;132(10):e154491. doi: 10.1172/JCI154491 (PMC9106345; doi:10.1172/JCI154491)
Supplement: Supplemental table 3 [file jci-132-154491-s146.xlsx]

## Sheet: Sheet1
Control
ID	HF etiology	Gender	AGE	Race	Height (cm)	Weight (kg)	LVEF	Creatinine	Hx of HTN	Hx of DM	Insulin	Prior CABG	Prior Stents	ACE or ARB Rx	Beta Blocker Rx	Nitrate Rx	Anticoagulant	Anti-platelet	Lipid Lowering
1400	N/A	Female	22	Caucasian	150	88	65	0.8	N	N	N	N	N	N	N	N	N	N	N
1761	N/A	Female	26	Caucasian	180	69	50	2.83	N	N	N	N	N	N	N	N	N	N	N
1664	N/A	Female	27	Caucasian	165	79	57.5	1.9	N	N	N	N	N	N	N	N	N	N	N
1452	N/A	Female	47	Caucasian	165.1	104	60	2.04	N	N	N	N	N	N	N	N	N	N	N
1542	N/A	Female	23	Hispanic	162.6	62	55	4.4	N	N	N	N	N	N	N	N	N	N	N
PPCM
ID	HF etiology	Gender	Age	Race	Height (cm)	Weight (kg)	LVEF (%)	Creatinine (mg/dl)	Hx of HTN	Hx of DM	Insulin	Prior CABG	Prior Stents	ACE or ARB Rx	Beta Blocker Rx	Nitrate Rx	Anticoagulant	Anti-platelet	Lipid Lowering
1246	PPCM	Female	33	African American	175	80	40	1.09	N	N	N	N	N	Y	Y	N	Y	N	N
1293	PPCM	Female	43	Caucasian	163	66	15	0.9	N	N	N	N	N	N	Y	N	Y	N	N
1168	PPCM	Female	26	African American	152	74	20	0.8	N	N	N	N	N
1384	PPCM	Female	50	Unknown	163	96	40	1	Y	Y	Y	N	N	Y	N	N	N	N	N
HF patients
ID	HF etiology	Gender	Age	Race	Height (cm)	Weight (kg)	LVEF (%)	Creatinine (mg/dl)	Hx of HTN	Hx of DM	Insulin	Prior CABG	Prior Stents	ACE or ARB Rx	Beta Blocker Rx	Nitrate Rx	Anticoagulant	Anti-platelet	Lipid Lowering
CTB-1798	ICM	Male	69	Caucasian	193	108.5	22	1.8	Y	N	N	N	N	N	Y	N	N	Y	N
CTB-1770	non-ischemic DCM	Male	60	Caucasian	165	73.5	20	0.74	Y	N	N	N	N	N	Y	N	N	N	Y
CTB-1827	ICM	Male	69	Caucasian	172.7	86.6	26	1.78	Y	N	N	Y	N	N	N	N	Y	Y	N
CTB-1829	non-ischemic DCM	Female	31	Other	167.6	93.5	30	6.18	Y	Y	Y	N	N	N		N	N	Y
CTB-1799	non-ischemic DCM	Male	56	Caucasian	190.5	106	25	1.48	N	N	N	N	N	N	Y	N	N	Y	N
CTB-1825	non-ischemic DCM (familial)	Male	49	African American	173	74	24	1.19	Y	Y	N	N	N	N	N	N	N	N	N
