# Supplementary material for: ZFP36L2 suppresses mTORc1 through a P53-dependent pathway to prevent peripartum cardiomyopathy in mice
Source: J Clin Invest. 2022 May 16;132(10):e154491. doi: 10.1172/JCI154491 (PMC9106345; doi:10.1172/JCI154491)
Supplement: Supplemental table 4 [file jci-132-154491-s147.xlsx]

## Sheet: Sheet1
Antibody	Company	Catalog number
P-P70S6K(T389)	Cell Signaling Technology	#9234
P70S6K	Cell Signaling Technology	#2708
P-S6 (S240/244)	Cell Signaling Technology	#2215
S6	Cell Signaling Technology	#2217
P-AKT (S473)	Cell Signaling Technology	#9271
AKT	Cell Signaling Technology	#9272
P-AMPK (T172)	Cell Signaling Technology	#4188
AMPK	Cell Signaling Technology	#2603
TSC2	Cell Signaling Technology	#4308
P53 (1C12)	Cell Signaling Technology	#2524
Ubiquitin	Cell Signaling Technology	#3933
P-H2AX	Cell Signaling Technology	#9718
GAPDH	Cell Signaling Technology	#2118
HPRT-1	Proteintech	15059-1-AP
REDD1	Proteintech	10638-1-AP
SESN2	Proteintech	10795-1-AP
MDM2	Proteintech	19058-1-AP
ZFP36L2	Abcam	ab70775
ZFP36L2	Sigma-Aldrich	HPA047426
ZFP36L2	Santacruz	sc-365908
